# Supplementary material for: 2-{[(4-{[(2-Hy­droxy­phen­yl)(phen­yl)methyl­idene]amino}­phen­yl)imino](phen­yl)meth­yl}phenol
Source: Acta Crystallogr Sect E Struct Rep Online. 2011 Nov 9;67(Pt 12):o3252. doi: 10.1107/S1600536811046988 (PMC3238908; doi:10.1107/S1600536811046988)
Supplement: Supplementary file 1 [file e-67-o3252-sup1.cif]

##############################################################################
#                                                                            #
# This CIF contains the data in a paper accepted for publication in          #
# Acta Crystallographica Section E. It conforms to the requirements of       #
# Notes for Authors for Acta Crystallographica Section E, and has been       #
# peer reviewed under the auspices of the IUCr Commission on Journals.       #
#                                                                            #
# Full details of the Crystallographic Information File format               #
# are given in the paper "The Crystallographic Information File (CIF):       #
# a New Standard Archive File for Crystallography" by S. R. Hall, F. H.      #
# Allen and I. D. Brown [Acta Cryst. (1991), A47, 655-685].                  #
#                                                                            #
# The current version of the core CIF dictionary is obtainable from          #
# ftp://ftp.iucr.org/pub/cif_core.dic.                                       #
#                                                                            #
# Software is freely available for graphical display of the structure(s)     #
# in this CIF. For information consult the CIF software page                 #
# http://www.iucr.org/resources/cif/software.                                #
#                                                                            #
# This file may be used for bona fide research purposes within the           #
# scientific community so long as proper attribution is given to the journal # 
# article from which it was obtained.                                        #
#                                                                            #
##############################################################################
data_I
_audit_creation_method     SHELXL-97
_chemical_name_systematic
;
2-{[(4-
{[(2-Hydroxyphenyl)(phenyl)methylidene]amino}phenyl)imino](phenyl)methyl}phenol
;
_chemical_name_common     '1,4-bis(2-hydroxy-phenylbenzylideneamino)benzene'
_chemical_formula_moiety     'C32 H24 N2 O2'
_chemical_formula_sum     'C32 H24 N2 O2'
_chemical_formula_iupac     'C32 H24 N2 O2'
_chemical_formula_weight     468.53
_chemical_melting_point     ?
_symmetry_cell_setting     orthorhombic
_symmetry_space_group_name_H-M     'P c c n'
_symmetry_space_group_name_Hall     '-P 2ab 2ac'
loop_
    _symmetry_equiv_pos_as_xyz
    'x, y, z'
    '-x+1/2, -y+1/2, z'
    'x+1/2, -y, -z+1/2'
    '-x, y+1/2, -z+1/2'
    '-x, -y, -z'
    'x-1/2, y-1/2, -z'
    '-x-1/2, y, z-1/2'
    'x, -y-1/2, z-1/2'
_cell_length_a     17.383(4)
_cell_length_b     14.595(3)
_cell_length_c     9.476(2)
_cell_angle_alpha     90.00
_cell_angle_beta     90.00
_cell_angle_gamma     90.00
_cell_volume     2404.1(9)
_cell_formula_units_Z     4
_cell_measurement_reflns_used     2361
_cell_measurement_theta_min     4
_cell_measurement_theta_max     26
_cell_measurement_temperature     298(2)
_exptl_crystal_description     prism
_exptl_crystal_colour     red-brown
_exptl_crystal_size_max     0.6
_exptl_crystal_size_mid     0.5
_exptl_crystal_size_min     0.3
_exptl_crystal_density_diffrn     1.294
_exptl_crystal_density_meas     ?
_exptl_crystal_density_method     'not measured'
_exptl_crystal_F_000     984
_exptl_absorpt_coefficient_mu     0.081
_exptl_absorpt_correction_type     none
_exptl_absorpt_process_details     ?
_exptl_absorpt_correction_T_min     ?
_exptl_absorpt_correction_T_max     ?
_exptl_special_details     ?
_diffrn_ambient_temperature     298(2)
_diffrn_radiation_type     MoK\a
_diffrn_radiation_wavelength     0.71073
_diffrn_radiation_source     'fine-focus sealed tube'
_diffrn_radiation_monochromator     graphite
_diffrn_measurement_device_type
;
Oxford Diffraction Xcalibur CCD
;
_diffrn_measurement_method     '\w scan'
_diffrn_detector_area_resol_mean     ?
_diffrn_reflns_number     18421
_diffrn_reflns_av_R_equivalents     0.0526
_diffrn_reflns_av_sigmaI/netI     0.0411
_diffrn_reflns_theta_min     3.78
_diffrn_reflns_theta_max     25.99
_diffrn_reflns_theta_full     25.99
_diffrn_measured_fraction_theta_max     0.997
_diffrn_measured_fraction_theta_full     0.997
_diffrn_reflns_limit_h_min     -21
_diffrn_reflns_limit_h_max     21
_diffrn_reflns_limit_k_min     -18
_diffrn_reflns_limit_k_max     15
_diffrn_reflns_limit_l_min     -11
_diffrn_reflns_limit_l_max     11
_diffrn_standards_number     0
_diffrn_standards_interval_count     0
_diffrn_standards_interval_time     0
_diffrn_standards_decay_%     0
_refine_special_details
;
Refinement of <i>F</i>^2^ against ALL reflections. The weighted <i>R</i>-factor
<i>wR</i> and goodness of fit <i>S</i> are based on <i>F</i>^2^, conventional
<i>R</i>-factors <i>R</i> are based on <i>F</i>, with <i>F</i> set to zero for
negative <i>F</i>^2^. The threshold expression of <i>F</i>^2^ >
\s(<i>F</i>^2^) is used only for calculating <i>R</i>-factors(gt) <i>etc</i>.
and is not relevant to the choice of reflections for refinement.
<i>R</i>-factors based on <i>F</i>^2^ are statistically about twice as large
as those based on <i>F</i>, and <i>R</i>- factors based on ALL data will be
even larger.
;
_reflns_number_total     2361
_reflns_number_gt     1559
_reflns_threshold_expression     I>2sigma(I)
_refine_ls_structure_factor_coef     Fsqd
_refine_ls_matrix_type     full
_refine_ls_R_factor_all     0.0910
_refine_ls_R_factor_gt     0.0521
_refine_ls_wR_factor_gt     0.1354
_refine_ls_wR_factor_ref     0.1487
_refine_ls_goodness_of_fit_ref     1.033
_refine_ls_restrained_S_all     1.033
_refine_ls_number_reflns     2361
_refine_ls_number_parameters     166
_refine_ls_number_restraints     0
_refine_ls_hydrogen_treatment     mixed
_refine_ls_weighting_scheme     calc
_refine_ls_weighting_details
                 'calc w=1/[\s^2^(Fo^2^)+(0.0869P)^2^] where P=(Fo^2^+2Fc^2^)/3'
_atom_sites_solution_hydrogens     geom
_atom_sites_solution_primary     direct
_atom_sites_solution_secondary     difmap
_refine_ls_shift/su_max     0.000
_refine_ls_shift/su_mean     0.000
_refine_diff_density_max     0.251
_refine_diff_density_min     -0.187
_refine_ls_extinction_method     none
_refine_ls_extinction_coef     ?
loop_
    _atom_type_symbol
    _atom_type_description
    _atom_type_scat_dispersion_real
    _atom_type_scat_dispersion_imag
    _atom_type_scat_source
    'C' 'C' 0.0033 0.0016
                         'International Tables Vol C Tables 4.2.6.8 and 6.1.1.4'
    'H' 'H' 0.0000 0.0000
                         'International Tables Vol C Tables 4.2.6.8 and 6.1.1.4'
    'N' 'N' 0.0061 0.0033
                         'International Tables Vol C Tables 4.2.6.8 and 6.1.1.4'
    'O' 'O' 0.0106 0.0060
                         'International Tables Vol C Tables 4.2.6.8 and 6.1.1.4'
_computing_data_collection
;
CrysAlis CCD (Oxford Diffraction, 2003)
;
_computing_cell_refinement
;
CrysAlis RED (Oxford Diffraction, 2003)
;
_computing_data_reduction
;
CrysAlis RED (Oxford Diffraction, 2003)
;
_computing_structure_solution     'SHELXS97 (Sheldrick, 2008)'
_computing_structure_refinement     'SHELXL97 (Sheldrick, 2008)'
_computing_molecular_graphics     'ORTEP-3 (Farrugia, 1997)'
_computing_publication_material
;
WinGX (Farrugia, 1999), PARST97 (Nardelli, 1995) and Mercury
(Macrae <i>et al.</i>, 2006)
;
loop_
    _atom_site_type_symbol
    _atom_site_label
    _atom_site_fract_x
    _atom_site_fract_y
    _atom_site_fract_z
    _atom_site_U_iso_or_equiv
    _atom_site_adp_type
    _atom_site_calc_flag
    _atom_site_refinement_flags
    _atom_site_occupancy
    _atom_site_symmetry_multiplicity
    _atom_site_disorder_assembly
    _atom_site_disorder_group
    O O1 0.10687(9) 0.20165(9) 0.10710(16) 0.0382(4) Uani d . 1 1 . .
    H H1 0.0915(13) 0.1651(16) 0.179(3) 0.046 Uiso d . 1 1 . .
    N N1 0.07823(10) 0.05834(11) 0.25539(18) 0.0307(4) Uani d . 1 1 . .
    C C1 0.13856(11) 0.04766(13) 0.0306(2) 0.0291(5) Uani d . 1 1 . .
    C C2 0.13707(12) 0.14397(13) 0.0114(2) 0.0301(5) Uani d . 1 1 . .
    C C3 0.16724(13) 0.18187(14) -0.1114(2) 0.0350(5) Uani d . 1 1 . .
    H H3 0.1650 0.2449 -0.1249 0.042 Uiso calc R 1 1 . .
    C C4 0.20034(12) 0.12759(14) -0.2129(2) 0.0362(5) Uani d . 1 1 . .
    H H4 0.2204 0.1542 -0.2941 0.043 Uiso calc R 1 1 . .
    C C5 0.20404(12) 0.03367(14) -0.1950(2) 0.0350(5) Uani d . 1 1 . .
    H H5 0.2269 -0.0030 -0.2636 0.042 Uiso calc R 1 1 . .
    C C6 0.17364(12) -0.00509(14) -0.0750(2) 0.0328(5) Uani d . 1 1 . .
    H H6 0.1764 -0.0683 -0.0636 0.039 Uiso calc R 1 1 . .
    C C7 0.10431(12) 0.00524(13) 0.1571(2) 0.0290(5) Uani d . 1 1 . .
    C C8 0.10237(12) -0.09729(13) 0.1671(2) 0.0294(5) Uani d . 1 1 . .
    C C9 0.05715(13) -0.14864(14) 0.0762(2) 0.0363(6) Uani d . 1 1 . .
    H H9 0.0289 -0.1196 0.0059 0.044 Uiso calc R 1 1 . .
    C C10 0.05388(14) -0.24324(15) 0.0898(3) 0.0417(6) Uani d . 1 1 . .
    H H10 0.0221 -0.2771 0.0306 0.050 Uiso calc R 1 1 . .
    C C11 0.09736(14) -0.28720(15) 0.1902(3) 0.0453(6) Uani d . 1 1 . .
    H H11 0.0961 -0.3507 0.1973 0.054 Uiso calc R 1 1 . .
    C C12 0.14278(13) -0.23687(14) 0.2802(3) 0.0441(6) Uani d . 1 1 . .
    H H12 0.1723 -0.2666 0.3481 0.053 Uiso calc R 1 1 . .
    C C13 0.14491(12) -0.14183(14) 0.2704(2) 0.0377(6) Uani d . 1 1 . .
    H H13 0.1748 -0.1081 0.3330 0.045 Uiso calc R 1 1 . .
    C C14 0.03947(12) 0.02512(13) 0.3774(2) 0.0289(5) Uani d . 1 1 . .
    C C15 -0.02406(13) -0.03231(13) 0.3698(2) 0.0319(5) Uani d . 1 1 . .
    H H15 -0.0407 -0.0539 0.2826 0.038 Uiso calc R 1 1 . .
    C C16 -0.06282(12) -0.05766(14) 0.4913(2) 0.0318(5) Uani d . 1 1 . .
    H H16 -0.1049 -0.0968 0.4851 0.038 Uiso calc R 1 1 . .
loop_
    _atom_site_aniso_label
    _atom_site_aniso_U_11
    _atom_site_aniso_U_22
    _atom_site_aniso_U_33
    _atom_site_aniso_U_12
    _atom_site_aniso_U_13
    _atom_site_aniso_U_23
    O1 0.0542(10) 0.0276(8) 0.0328(9) -0.0031(7) 0.0041(8) 0.0007(7)
    N1 0.0337(10) 0.0296(9) 0.0288(10) -0.0006(8) 0.0005(8) 0.0031(8)
    C1 0.0284(11) 0.0310(11) 0.0279(12) -0.0018(9) -0.0031(9) 0.0021(9)
    C2 0.0324(12) 0.0286(11) 0.0293(12) -0.0027(9) -0.0026(10) -0.0028(9)
    C3 0.0397(13) 0.0290(11) 0.0364(13) -0.0025(10) -0.0036(11) 0.0063(10)
    C4 0.0352(12) 0.0408(13) 0.0325(12) -0.0067(10) -0.0001(10) 0.0037(10)
    C5 0.0341(12) 0.0384(13) 0.0326(13) 0.0039(10) 0.0028(10) 0.0007(10)
    C6 0.0340(12) 0.0276(11) 0.0369(13) 0.0001(9) -0.0005(10) 0.0011(9)
    C7 0.0288(11) 0.0291(11) 0.0292(12) 0.0000(9) -0.0036(9) 0.0020(9)
    C8 0.0299(11) 0.0267(11) 0.0315(11) 0.0008(9) 0.0051(10) 0.0022(9)
    C9 0.0388(13) 0.0335(12) 0.0367(13) -0.0012(10) -0.0004(11) -0.0001(10)
    C10 0.0495(15) 0.0310(12) 0.0444(15) -0.0087(11) 0.0037(12) -0.0065(11)
    C11 0.0507(15) 0.0260(11) 0.0592(17) -0.0021(11) 0.0072(13) 0.0019(11)
    C12 0.0421(14) 0.0341(13) 0.0561(16) 0.0024(10) -0.0005(12) 0.0136(11)
    C13 0.0374(13) 0.0343(12) 0.0413(13) -0.0050(10) -0.0003(11) 0.0060(10)
    C14 0.0346(12) 0.0231(10) 0.0289(12) 0.0032(9) 0.0024(9) 0.0027(9)
    C15 0.0368(13) 0.0303(11) 0.0286(12) 0.0017(10) -0.0014(10) -0.0020(9)
    C16 0.0317(12) 0.0283(11) 0.0353(13) -0.0026(9) 0.0012(10) 0.0005(9)
_geom_special_details
;
All e.s.d.'s (except the e.s.d. in the dihedral angle between two l.s. planes)
are estimated using the full covariance matrix. The cell e.s.d.'s are taken
into account individually in the estimation of e.s.d.'s in distances, angles
and torsion angles; correlations between e.s.d.'s in cell parameters are only
used when they are defined by crystal symmetry. An approximate (isotropic)
treatment of cell e.s.d.'s is used for estimating e.s.d.'s involving l.s.
planes.
;
loop_
    _geom_bond_atom_site_label_1
    _geom_bond_atom_site_label_2
    _geom_bond_site_symmetry_2
    _geom_bond_distance
    _geom_bond_publ_flag
    O1 C2 . 1.344(2) ?
    O1 H1 . 0.91(2) ?
    N1 C7 . 1.294(3) ?
    N1 C14 . 1.423(3) ?
    C1 C6 . 1.402(3) ?
    C1 C2 . 1.418(3) ?
    C1 C7 . 1.474(3) ?
    C2 C3 . 1.391(3) ?
    C3 C4 . 1.372(3) ?
    C3 H3 . 0.9300 ?
    C4 C5 . 1.383(3) ?
    C4 H4 . 0.9300 ?
    C5 C6 . 1.376(3) ?
    C5 H5 . 0.9300 ?
    C6 H6 . 0.9300 ?
    C7 C8 . 1.500(3) ?
    C8 C9 . 1.386(3) ?
    C8 C13 . 1.388(3) ?
    C9 C10 . 1.388(3) ?
    C9 H9 . 0.9300 ?
    C10 C11 . 1.374(3) ?
    C10 H10 . 0.9300 ?
    C11 C12 . 1.375(3) ?
    C11 H11 . 0.9300 ?
    C12 C13 . 1.391(3) ?
    C12 H12 . 0.9300 ?
    C13 H13 . 0.9300 ?
    C14 C15 . 1.388(3) ?
    C14 C16 5_556 1.392(3) ?
    C15 C16 . 1.384(3) ?
    C15 H15 . 0.9300 ?
    C16 C14 5_556 1.392(3) ?
    C16 H16 . 0.9300 ?
loop_
    _geom_angle_atom_site_label_1
    _geom_angle_atom_site_label_2
    _geom_angle_atom_site_label_3
    _geom_angle_site_symmetry_1
    _geom_angle_site_symmetry_3
    _geom_angle
    _geom_angle_publ_flag
    C2 O1 H1 . . 104.8(15) ?
    C7 N1 C14 . . 123.14(17) ?
    C6 C1 C2 . . 117.41(18) ?
    C6 C1 C7 . . 121.68(18) ?
    C2 C1 C7 . . 120.90(18) ?
    O1 C2 C3 . . 117.56(18) ?
    O1 C2 C1 . . 122.76(18) ?
    C3 C2 C1 . . 119.67(19) ?
    C4 C3 C2 . . 120.98(19) ?
    C4 C3 H3 . . 119.5 ?
    C2 C3 H3 . . 119.5 ?
    C3 C4 C5 . . 120.4(2) ?
    C3 C4 H4 . . 119.8 ?
    C5 C4 H4 . . 119.8 ?
    C6 C5 C4 . . 119.4(2) ?
    C6 C5 H5 . . 120.3 ?
    C4 C5 H5 . . 120.3 ?
    C5 C6 C1 . . 122.10(19) ?
    C5 C6 H6 . . 118.9 ?
    C1 C6 H6 . . 118.9 ?
    N1 C7 C1 . . 118.37(18) ?
    N1 C7 C8 . . 122.98(18) ?
    C1 C7 C8 . . 118.65(17) ?
    C9 C8 C13 . . 119.14(19) ?
    C9 C8 C7 . . 120.86(18) ?
    C13 C8 C7 . . 119.99(19) ?
    C8 C9 C10 . . 120.2(2) ?
    C8 C9 H9 . . 119.9 ?
    C10 C9 H9 . . 119.9 ?
    C11 C10 C9 . . 120.4(2) ?
    C11 C10 H10 . . 119.8 ?
    C9 C10 H10 . . 119.8 ?
    C10 C11 C12 . . 119.7(2) ?
    C10 C11 H11 . . 120.1 ?
    C12 C11 H11 . . 120.1 ?
    C11 C12 C13 . . 120.4(2) ?
    C11 C12 H12 . . 119.8 ?
    C13 C12 H12 . . 119.8 ?
    C8 C13 C12 . . 120.0(2) ?
    C8 C13 H13 . . 120.0 ?
    C12 C13 H13 . . 120.0 ?
    C15 C14 C16 . 5_556 118.97(18) ?
    C15 C14 N1 . . 122.68(18) ?
    C16 C14 N1 5_556 . 118.15(18) ?
    C16 C15 C14 . . 120.35(19) ?
    C16 C15 H15 . . 119.8 ?
    C14 C15 H15 . . 119.8 ?
    C15 C16 C14 . 5_556 120.67(19) ?
    C15 C16 H16 . . 119.7 ?
    C14 C16 H16 5_556 . 119.7 ?
loop_
    _geom_torsion_atom_site_label_1
    _geom_torsion_atom_site_label_2
    _geom_torsion_atom_site_label_3
    _geom_torsion_atom_site_label_4
    _geom_torsion_site_symmetry_1
    _geom_torsion_site_symmetry_2
    _geom_torsion_site_symmetry_3
    _geom_torsion_site_symmetry_4
    _geom_torsion
    _geom_torsion_publ_flag
    C6 C1 C2 O1 . . . . -178.21(19) ?
    C7 C1 C2 O1 . . . . 1.9(3) ?
    C6 C1 C2 C3 . . . . 2.3(3) ?
    C7 C1 C2 C3 . . . . -177.61(19) ?
    O1 C2 C3 C4 . . . . 178.80(19) ?
    C1 C2 C3 C4 . . . . -1.7(3) ?
    C2 C3 C4 C5 . . . . 0.2(3) ?
    C3 C4 C5 C6 . . . . 0.5(3) ?
    C4 C5 C6 C1 . . . . 0.2(3) ?
    C2 C1 C6 C5 . . . . -1.6(3) ?
    C7 C1 C6 C5 . . . . 178.34(19) ?
    C14 N1 C7 C1 . . . . 175.68(17) ?
    C14 N1 C7 C8 . . . . -5.3(3) ?
    C6 C1 C7 N1 . . . . 174.74(19) ?
    C2 C1 C7 N1 . . . . -5.3(3) ?
    C6 C1 C7 C8 . . . . -4.3(3) ?
    C2 C1 C7 C8 . . . . 175.60(19) ?
    N1 C7 C8 C9 . . . . 114.0(2) ?
    C1 C7 C8 C9 . . . . -67.0(3) ?
    N1 C7 C8 C13 . . . . -64.5(3) ?
    C1 C7 C8 C13 . . . . 114.5(2) ?
    C13 C8 C9 C10 . . . . 0.8(3) ?
    C7 C8 C9 C10 . . . . -177.8(2) ?
    C8 C9 C10 C11 . . . . -2.2(3) ?
    C9 C10 C11 C12 . . . . 1.8(4) ?
    C10 C11 C12 C13 . . . . 0.1(4) ?
    C9 C8 C13 C12 . . . . 1.0(3) ?
    C7 C8 C13 C12 . . . . 179.6(2) ?
    C11 C12 C13 C8 . . . . -1.5(3) ?
    C7 N1 C14 C15 . . . . -53.9(3) ?
    C7 N1 C14 C16 . . . 5_556 131.3(2) ?
    C16 C14 C15 C16 5_556 . . . -0.9(3) ?
    N1 C14 C15 C16 . . . . -175.61(18) ?
    C14 C15 C16 C14 . . . 5_556 0.9(3) ?
loop_
    _geom_hbond_atom_site_label_D
    _geom_hbond_atom_site_label_H
    _geom_hbond_atom_site_label_A
    _geom_hbond_site_symmetry_D
    _geom_hbond_site_symmetry_H
    _geom_hbond_site_symmetry_A
    _geom_hbond_distance_DH
    _geom_hbond_distance_HA
    _geom_hbond_distance_DA
    _geom_hbond_angle_DHA
    _geom_hbond_publ_flag
    O1 H1 N1 . . . 0.91(2) 1.73(2) 2.569(2) 152(2) yes
    C15 H15 Cg . . 5 0.93 2.93 3.748(2) 148 yes
_iucr_refine_instructions_details
;
TITL C32 H24 N2 O2 in  Pccn, No 56
CELL  0.71073  17.3830  14.5950   9.4760   90.000   90.000   90.000
ZERR     4.00   0.0040   0.0030   0.0020    0.000    0.000    0.000
LATT   1
SYMM  1/2 - X, 1/2 - Y,   Z
SYMM  1/2 + X, - Y, 1/2 - Z
SYMM  - X, 1/2 + Y, 1/2 - Z
SFAC  C    H    N    O
UNIT  128  96   8    8
OMIT -1 52
omit 1 2 1
MERG   2
FMAP   2
PLAN   25
ACTA
BOND   $H
CONF
LIST   4
L.S.   6
WGHT    0.086900
FVAR       4.18165
O1    4    0.106866    0.201647    0.107101    11.00000    0.05421    0.02764 =
         0.03285    0.00067    0.00405   -0.00311
REM  AFIX 147
H1    2    0.091548    0.165052    0.179304    11.00000   -1.20000
REM  AFIX   0
N1    3    0.078230    0.058337    0.255388    11.00000    0.03373    0.02963 =
         0.02883    0.00313    0.00047   -0.00065
C1    1    0.138556    0.047660    0.030638    11.00000    0.02838    0.03095 =
         0.02792    0.00214   -0.00311   -0.00183
C2    1    0.137068    0.143974    0.011383    11.00000    0.03240    0.02858 =
         0.02927   -0.00280   -0.00262   -0.00269
C3    1    0.167244    0.181865   -0.111367    11.00000    0.03971    0.02903 =
         0.03639    0.00629   -0.00355   -0.00252
AFIX  43
H3    2    0.164965    0.244921   -0.124873    11.00000   -1.20000
AFIX   0
C4    1    0.200336    0.127592   -0.212870    11.00000    0.03517    0.04080 =
         0.03252    0.00375   -0.00009   -0.00673
AFIX  43
H4    2    0.220394    0.154150   -0.294140    11.00000   -1.20000
AFIX   0
C5    1    0.204038    0.033665   -0.195040    11.00000    0.03410    0.03835 =
         0.03257    0.00070    0.00276    0.00390
AFIX  43
H5    2    0.226867   -0.002972   -0.263551    11.00000   -1.20000
AFIX   0
C6    1    0.173636   -0.005094   -0.075014    11.00000    0.03402    0.02758 =
         0.03690    0.00106   -0.00045    0.00006
AFIX  43
H6    2    0.176437   -0.068292   -0.063574    11.00000   -1.20000
AFIX   0
C7    1    0.104311    0.005242    0.157102    11.00000    0.02881    0.02905 =
         0.02916    0.00203   -0.00361   -0.00002
C8    1    0.102373   -0.097291    0.167109    11.00000    0.02990    0.02672 =
         0.03148    0.00218    0.00510    0.00085
C9    1    0.057147   -0.148638    0.076222    11.00000    0.03883    0.03349 =
         0.03665   -0.00015   -0.00043   -0.00123
AFIX  43
H9    2    0.028900   -0.119599    0.005889    11.00000   -1.20000
AFIX   0
C10   1    0.053877   -0.243241    0.089829    11.00000    0.04950    0.03103 =
         0.04443   -0.00651    0.00370   -0.00875
AFIX  43
H10   2    0.022055   -0.277095    0.030621    11.00000   -1.20000
AFIX   0
C11   1    0.097362   -0.287198    0.190235    11.00000    0.05071    0.02602 =
         0.05920    0.00189    0.00721   -0.00207
AFIX  43
H11   2    0.096071   -0.350735    0.197293    11.00000   -1.20000
AFIX   0
C12   1    0.142784   -0.236866    0.280214    11.00000    0.04214    0.03412 =
         0.05614    0.01365   -0.00049    0.00235
AFIX  43
H12   2    0.172281   -0.266570    0.348117    11.00000   -1.20000
AFIX   0
C13   1    0.144914   -0.141826    0.270370    11.00000    0.03740    0.03431 =
         0.04130    0.00597   -0.00031   -0.00496
AFIX  43
H13   2    0.174845   -0.108106    0.332979    11.00000   -1.20000
AFIX   0
C14   1    0.039472    0.025123    0.377410    11.00000    0.03457    0.02311 =
         0.02889    0.00265    0.00238    0.00315
C15   1   -0.024061   -0.032309    0.369788    11.00000    0.03677    0.03031 =
         0.02857   -0.00204   -0.00143    0.00174
AFIX  43
H15   2   -0.040668   -0.053861    0.282599    11.00000   -1.20000
AFIX   0
C16   1   -0.062822   -0.057665    0.491286    11.00000    0.03166    0.02835 =
         0.03526    0.00055    0.00117   -0.00260
AFIX  43
H16   2   -0.104888   -0.096834    0.485137    11.00000   -1.20000
HKLF    4
REM  P3_DCPROFF_SB in Pccn
REM R1 =  0.0521 for   1559 Fo > 4sig(Fo)  and  0.0910 for all   2361 data
REM    166 parameters refined using      0 restraints
END
WGHT      0.0869      0.0000
REM Highest difference peak  0.251,  deepest hole -0.187,  1-sigma level  0.046
Q1    1   0.1400  0.0555  0.2596  11.00000  0.05    0.21
Q2    1   0.0261 -0.0276  0.3838  11.00000  0.05    0.19
Q3    1   0.1678  0.2025 -0.0998  11.00000  0.05    0.18
Q4    1   0.1318  0.0172 -0.0464  11.00000  0.05    0.18
Q5    1  -0.0219  0.0348  0.3697  11.00000  0.05    0.17
Q6    1   0.2500 -0.2500  0.2695  10.50000  0.05    0.17
Q7    1   0.1128 -0.0002 -0.0727  11.00000  0.05    0.17
;
data_global
_journal_date_recd_electronic     2011-10-27
_journal_date_accepted     2011-11-07
_journal_name_full     'Acta Crystallographica, Section E'
_journal_year     2011
_journal_volume     67
_journal_issue     12
_journal_page_first     o3252
_journal_page_last     o3252
_journal_paper_category     QO
_journal_coeditor_code     GK2425
_publ_contact_author_name     'Anita Blagus'
_publ_contact_author_address
;
Department of Chemistry
J.J. Strossmayer University, Osijek,
Franje Kuha\<ca 20
HR-31000 Osijek, Croatia
;
_publ_contact_author_email     ablagus@kemija.unios.hr
_publ_contact_author_fax     '385-31-495549'
_publ_contact_author_phone     '385-31-495532'
_publ_section_title
;\
2-{[(4-{[(2-Hydroxyphenyl)(phenyl)methylidene]amino}phenyl)imino](phenyl)\
methyl}phenol
;
loop_
    _publ_author_name
    _publ_author_footnote
    _publ_author_address
    'Blagus, Anita' .
;
Department of Chemistry
J.J. Strossmayer University, Osijek,
Franje Kuha\<ca 20
HR-31000 Osijek, Croatia
;
    'Kaitner, Branko' .
;
Laboratory of General and Inorganic Chemistry
Department of Chemistry
Faculty of Science
University of Zagreb
Horvatovac 102a
HR-10002 Zagreb, Croatia
;
