# Supplementary material for: 2-{[(4-{[(2-Hy­droxy­phen­yl)(phen­yl)methyl­idene]amino}­phen­yl)imino](phen­yl)meth­yl}phenol
Source: Acta Crystallogr Sect E Struct Rep Online. 2011 Nov 9;67(Pt 12):o3252. doi: 10.1107/S1600536811046988 (PMC3238908; doi:10.1107/S1600536811046988)
Supplement: Supplementary file 2 [file e-67-o3252-Isup2.hkl]

#
# h,k,l, Fc-squared, Fo-squared, sigma(Fo-squared) and status flag
#
data_I
_shelx_title ' P3_DCPROFF_SB in Pccn'
_shelx_refln_list_code          4
_shelx_F_calc_maximum      237.30
_exptl_crystal_F_000       984.00
_reflns_d_resolution_high  0.8108
 
loop_
 _symmetry_equiv_pos_as_xyz
 'x, y, z'
 '-x+1/2, -y+1/2, z'
 'x+1/2, -y, -z+1/2'
 '-x, y+1/2, -z+1/2'
 '-x, -y, -z'
 'x-1/2, y-1/2, -z'
 '-x-1/2, y, z-1/2'
 'x, -y-1/2, z-1/2'
 
_cell_length_a    17.3830
_cell_length_b    14.5950
_cell_length_c     9.4760
_cell_angle_alpha  90.000
_cell_angle_beta   90.000
_cell_angle_gamma  90.000
 
_shelx_F_squared_multiplier     1.000
 
loop_
 _refln_index_h
 _refln_index_k
 _refln_index_l
 _refln_F_squared_calc
 _refln_F_squared_meas
 _refln_F_squared_sigma
 _refln_observed_status
   4   0   0    56309.47    56738.34    377.59 o
   6   0   0      321.38      296.15     12.03 o
   8   0   0     1902.10     1965.62     36.29 o
  10   0   0       40.15       47.14     12.51 o
  12   0   0      530.26      591.04     18.71 o
  14   0   0        7.23       14.35     16.42 o
  16   0   0      181.36      188.07     22.95 o
  18   0   0       19.29        9.01     26.24 o
  20   0   0      449.98      486.64     39.68 o
   3   1   0     4352.36     4131.13     30.69 o
   5   1   0     1384.93     1295.10     18.44 o
   7   1   0       90.55       73.93      7.00 o
   9   1   0      587.60      499.89     10.80 o
  11   1   0      726.62      789.37     13.61 o
  13   1   0      104.85       84.96     11.82 o
  15   1   0        1.53       16.15     14.29 o
  17   1   0       95.75      100.82     16.03 o
  19   1   0       57.49       85.28     17.56 o
  21   1   0       35.72       23.80     21.69 o
   4   2   0     6308.95     6220.60     56.86 o
   6   2   0        2.13       -4.80      9.60 o
   8   2   0     1470.57     1430.15     14.99 o
  10   2   0      321.85      314.71     10.81 o
  12   2   0       75.19       91.62     11.27 o
  14   2   0       30.14       32.51     12.46 o
  16   2   0       10.11       17.61     15.44 o
  18   2   0      140.22      143.54     17.40 o
  20   2   0      123.83      180.02     22.16 o
   1   3   0    10898.06    11462.61    222.38 o
   3   3   0     7076.34     7659.61     82.50 o
   5   3   0     4992.80     5136.92     43.27 o
   7   3   0     2629.23     2736.03     30.02 o
   9   3   0       68.42       61.94      9.24 o
  11   3   0      141.85      137.95     10.80 o
  13   3   0     2192.37     2346.07     21.28 o
  15   3   0      367.54      383.12     17.52 o
  17   3   0      697.35      693.04     24.72 o
  19   3   0      150.74      134.04     20.53 o
  21   3   0       11.14       48.19     29.59 o
   0   4   0    11658.53    12648.38     62.06 o
   2   4   0     2996.81     3156.88     24.90 o
   4   4   0       56.11       56.87      6.64 o
   6   4   0        2.84       22.96      7.97 o
   8   4   0       88.28      106.53      7.08 o
  10   4   0        2.19        7.93     11.84 o
  12   4   0       10.67        6.15     10.28 o
  14   4   0      871.09      960.87     21.76 o
  16   4   0      163.57      157.89     18.26 o
  18   4   0       53.91       57.90     18.65 o
  20   4   0       31.77       16.29     21.12 o
   1   5   0      255.07      263.94      8.56 o
   3   5   0     6556.16     7447.63     66.19 o
   5   5   0     6721.89     6848.53     39.12 o
   7   5   0      397.06      410.11      9.01 o
   9   5   0        4.69       22.18      7.80 o
  11   5   0       54.67       56.52     11.85 o
  13   5   0      172.48      183.34     14.58 o
  15   5   0      150.19      146.79     17.58 o
  17   5   0       76.03       93.44     18.21 o
  19   5   0        0.51       16.36     21.58 o
   0   6   0     2253.88     2283.17     48.25 o
   2   6   0     1378.64     1487.46     18.33 o
   4   6   0        5.80       -3.24      6.47 o
   6   6   0     2231.29     2077.22     17.03 o
   8   6   0       29.78       26.30      8.55 o
  10   6   0       12.86       13.92     10.90 o
  12   6   0        8.77       16.30     12.66 o
  14   6   0      527.75      505.61     19.11 o
  16   6   0       48.32       37.54     22.26 o
  18   6   0       35.43       59.57     25.96 o
  20   6   0       11.96       23.71     27.33 o
   1   7   0    10737.92    12208.74     88.73 o
   3   7   0    11205.97    11678.84     86.11 o
   5   7   0      233.91      219.82      7.24 o
   7   7   0      318.93      356.00      8.55 o
   9   7   0      515.00      502.18     11.82 o
  11   7   0       64.15       48.84     12.03 o
  13   7   0        1.83       22.25     13.57 o
  15   7   0       29.09       42.14     18.57 o
  17   7   0       28.50       40.90     19.99 o
  19   7   0       40.17       42.78     22.31 o
   0   8   0      605.06      657.34     29.20 o
   2   8   0      645.03      599.01     16.63 o
   4   8   0       77.03       55.48      4.92 o
   6   8   0     1506.30     1457.17     12.50 o
   8   8   0        9.21       10.75      8.67 o
  10   8   0       86.00       82.55     11.76 o
  12   8   0      553.80      601.33     19.03 o
  14   8   0       57.06       50.14     17.78 o
  16   8   0        2.41       12.95     22.81 o
  18   8   0        3.43       16.52     24.83 o
   1   9   0        2.12        5.66      3.79 o
   3   9   0      673.19      605.03     16.88 o
   5   9   0      228.05      225.04      7.24 o
   7   9   0       26.09       30.50      9.31 o
   9   9   0        0.12        4.03     13.63 o
  11   9   0     2350.75     2562.75     27.13 o
  13   9   0       37.88       50.07     17.79 o
  15   9   0       90.62      118.07     25.57 o
  17   9   0       43.42       40.36     25.78 o
   0  10   0     1449.51     1565.07     18.03 o
   2  10   0      426.11      416.58     10.71 o
   4  10   0      317.08      283.38      9.68 o
   6  10   0      200.07      234.67     12.24 o
   8  10   0      608.23      632.19     17.84 o
  10  10   0     4626.91     5407.15     40.76 o
  12  10   0      578.36      607.24     22.80 o
  14  10   0     3787.32     4724.28     56.46 o
  16  10   0      471.41      468.43     45.16 o
   1  11   0      308.03      287.91     11.52 o
   3  11   0       46.01       53.71      9.55 o
   5  11   0      175.33      152.70     12.02 o
   7  11   0      529.38      532.73     19.32 o
   9  11   0      366.34      390.90     23.58 o
  11  11   0      542.72      545.21     26.53 o
  13  11   0       90.31      130.82     25.47 o
  15  11   0       47.61       74.19     26.18 o
   0  12   0      662.61      722.24     20.80 o
   2  12   0       27.67       41.71     11.07 o
   4  12   0        5.49       10.23     12.86 o
   6  12   0       45.78       55.63     14.13 o
   8  12   0       76.34       60.86     16.70 o
  10  12   0      206.37      203.93     22.88 o
  12  12   0      305.62      248.40     25.49 o
  14  12   0      188.88      183.63     26.25 o
   1  13   0      320.75      284.92     13.44 o
   3  13   0      456.60      413.74     16.06 o
   5  13   0        0.04       -2.51     13.75 o
   7  13   0      239.34      206.61     17.94 o
   9  13   0      188.83      173.61     21.64 o
  11  13   0       86.65       79.07     22.65 o
  13  13   0      269.93      219.47     26.19 o
   0  14   0      160.51      104.53     21.96 o
   2  14   0        1.17       -7.63     17.60 o
   4  14   0      895.75      894.08     24.40 o
   6  14   0      263.10      252.19     20.58 o
   8  14   0       27.44       14.95     17.58 o
  10  14   0       23.71       15.76     21.50 o
  12  14   0       95.74       98.56     23.68 o
   1  15   0      440.35      387.92     20.36 o
   3  15   0      102.94      111.23     20.68 o
   5  15   0       37.64       33.65     18.07 o
   7  15   0        8.19       36.39     20.79 o
   9  15   0      199.26      210.70     24.87 o
  11  15   0      236.21      247.62     26.53 o
   0  16   0       30.10       57.62     24.67 o
   2  16   0      115.27       82.04     20.81 o
   4  16   0      111.52      128.22     22.90 o
   6  16   0        2.65        1.70     25.86 o
   8  16   0      224.21      232.64     38.99 o
   1  17   0       19.31        8.34     21.20 o
   3  17   0       61.90       49.87     23.04 o
   5  17   0        1.65       16.01     24.06 o
   7  17   0      115.78      172.75     31.05 o
   0  18   0       71.91      219.60     46.62 o
   3   1   1    30091.12    30829.11    312.48 o
   4   1   1    19684.46    20112.55     90.42 o
   5   1   1      545.83      523.57      7.42 o
   6   1   1     8523.07     8629.04     47.38 o
   7   1   1     1443.55     1511.15     12.75 o
   8   1   1      284.43      296.74      6.51 o
   9   1   1      223.51      235.09      7.16 o
  10   1   1       70.61       62.62      6.73 o
  11   1   1      138.52      138.73      7.57 o
  12   1   1      211.98      197.23      8.11 o
  13   1   1        2.47       14.81      8.14 o
  14   1   1       77.73       70.02      8.70 o
  15   1   1        2.89       -1.84     10.39 o
  16   1   1      131.11      133.80     11.16 o
  17   1   1        5.99       13.26     11.25 o
  18   1   1       41.75       41.11     11.59 o
  19   1   1       19.75       23.33     12.62 o
  20   1   1       60.07       58.31     13.70 o
  21   1   1       66.56       66.88     16.32 o
   2   2   1     2399.31     2406.53     66.53 o
   3   2   1     5913.21     5948.27     47.27 o
   4   2   1    11090.31    11076.96     75.76 o
   5   2   1     6723.95     7001.53     46.72 o
   6   2   1     7376.82     7269.78     50.13 o
   7   2   1      196.24      163.66      6.01 o
   8   2   1       16.87       10.84      5.70 o
   9   2   1      102.54       81.14      6.67 o
  10   2   1      394.07      374.40      8.18 o
  11   2   1      279.95      256.04      8.15 o
  12   2   1        0.49        5.21      8.35 o
  13   2   1       76.19       78.07      8.38 o
  14   2   1       21.01       31.05      9.31 o
  15   2   1       68.73       74.30     10.56 o
  16   2   1      237.42      211.68     11.81 o
  17   2   1       65.37       63.20     11.47 o
  18   2   1        9.55       21.40     14.23 o
  19   2   1      147.25      141.57     15.38 o
  20   2   1      127.28      131.60     15.45 o
  21   2   1       21.20       20.25     21.43 o
   1   3   1    10182.03    10476.95     64.30 o
   2   3   1       58.73       32.53      4.05 o
   3   3   1     3142.40     3329.27     22.29 o
   4   3   1      753.46      774.49     10.08 o
   5   3   1      194.82      154.16      5.32 o
   6   3   1       18.70        7.51      4.78 o
   7   3   1      130.02      135.29      5.56 o
   8   3   1      994.04     1092.85     10.36 o
   9   3   1      407.41      455.24      7.92 o
  10   3   1      404.07      395.21      8.02 o
  11   3   1      724.12      768.73      9.89 o
  12   3   1      214.07      213.24      8.50 o
  13   3   1       67.78       67.03      8.30 o
  14   3   1       29.69       30.73      9.52 o
  15   3   1        5.04        3.76     11.50 o
  16   3   1       99.34       90.23     11.92 o
  17   3   1        8.73       19.23     14.94 o
  18   3   1       19.55       22.78     16.02 o
  19   3   1        4.15       14.91     17.76 o
  20   3   1        8.80       27.18     15.50 o
  21   3   1        3.91       25.98     17.69 o
   1   4   1        3.26       -1.66      8.71 o
   2   4   1     8218.69     8206.68     56.55 o
   3   4   1       68.74       72.51      4.29 o
   4   4   1     1891.81     1940.29     13.89 o
   5   4   1      199.65      158.04      5.10 o
   6   4   1        1.78        3.77      4.59 o
   7   4   1       64.68       48.23      4.61 o
   8   4   1        3.72       -2.16      5.45 o
   9   4   1     3943.79     4028.88     48.86 o
  10   4   1       47.80       40.24      6.71 o
  11   4   1      323.34      330.62      8.39 o
  12   4   1      517.35      522.20      9.64 o
  13   4   1      942.50     1043.58     12.64 o
  14   4   1      185.37      185.87     11.46 o
  15   4   1      155.60      140.31     12.78 o
  16   4   1      226.17      228.87     14.81 o
  17   4   1        6.71        9.73     16.97 o
  18   4   1        0.71        5.49     17.61 o
  19   4   1      123.15      120.97     14.83 o
  20   4   1       63.28       65.09     15.10 o
   1   5   1      511.63      453.02      4.77 o
   2   5   1      382.65      399.76      5.17 o
   3   5   1     4935.96     5059.13     27.26 o
   4   5   1      370.31      340.76      5.07 o
   5   5   1      277.91      256.38      5.52 o
   6   5   1       60.36       48.32      4.80 o
   7   5   1        0.00        7.62      5.08 o
   8   5   1       12.83       11.89      5.57 o
   9   5   1       59.42       65.13      6.14 o
  10   5   1      516.63      532.05      9.09 o
  11   5   1      446.90      434.98      9.37 o
  12   5   1        6.07        8.32      9.49 o
  13   5   1        0.01        8.29     10.00 o
  14   5   1      373.41      395.98     13.01 o
  15   5   1       65.21       59.53     12.53 o
  16   5   1        2.56       12.00     13.21 o
  17   5   1      300.09      307.36     15.12 o
  18   5   1       25.82       33.78     14.32 o
  19   5   1       52.80       38.85     14.86 o
  20   5   1        2.21        9.42     15.79 o
   1   6   1     5369.81     5688.50     39.04 o
   2   6   1     1188.59     1275.75     11.14 o
   3   6   1     1051.00     1117.91      8.46 o
   4   6   1      113.94      122.08      4.14 o
   5   6   1     4756.93     4775.54     26.15 o
   6   6   1     2507.88     2653.01     17.18 o
   7   6   1      752.20      730.93      8.28 o
   8   6   1     1163.43     1167.41     15.64 o
   9   6   1      208.94      200.46      7.92 o
  10   6   1        4.17       15.65      7.98 o
  11   6   1      264.05      252.44      9.56 o
  12   6   1      126.90      126.74      9.62 o
  13   6   1        7.11        7.82      9.63 o
  14   6   1       27.04       24.21     10.91 o
  15   6   1       27.36       38.55     12.98 o
  16   6   1       39.28       42.81     13.14 o
  17   6   1        9.37       26.31     17.06 o
  18   6   1       61.85       45.45     15.28 o
  19   6   1       14.60       29.34     17.89 o
  20   6   1        8.16        8.20     23.34 o
   1   7   1     1009.55     1143.09      7.38 o
   2   7   1       62.06       72.06      3.85 o
   3   7   1       93.85       94.31      3.34 o
   4   7   1      304.03      310.28      4.31 o
   5   7   1        1.42       -2.50      5.00 o
   6   7   1      283.55      313.63      6.00 o
   7   7   1      213.72      179.68      6.41 o
   8   7   1      354.08      344.32      7.81 o
   9   7   1      611.47      571.82      9.27 o
  10   7   1      110.32      100.94      8.26 o
  11   7   1        1.18        5.52      8.38 o
  12   7   1       24.26       32.66      9.30 o
  13   7   1       50.75       37.55      9.89 o
  14   7   1        8.21       22.69     11.83 o
  15   7   1      154.40      144.29     15.28 o
  16   7   1      105.95      114.62     15.64 o
  17   7   1      109.66       96.60     15.08 o
  18   7   1       84.80       79.48     17.02 o
  19   7   1        0.37        4.99     17.85 o
   1   8   1      135.14      137.96      4.01 o
   2   8   1        7.14       12.49      3.33 o
   3   8   1      129.15      124.13      4.28 o
   4   8   1     1845.83     2000.69     17.13 o
   5   8   1      443.62      441.01      5.71 o
   6   8   1     1364.61     1456.02     12.27 o
   7   8   1       51.40       53.36      5.60 o
   8   8   1       32.57       21.76      6.88 o
   9   8   1       65.10       57.58      7.91 o
  10   8   1       19.88       31.38      9.32 o
  11   8   1       27.59       37.68     10.51 o
  12   8   1      116.59      102.06     11.52 o
  13   8   1        0.04        2.25     13.08 o
  14   8   1       20.54       25.94     13.71 o
  15   8   1       51.96       47.76     14.56 o
  16   8   1      144.78      147.91     16.08 o
  17   8   1       33.13       35.26     15.70 o
  18   8   1        4.32       14.52     24.19 o
  19   8   1        0.88       10.79     20.87 o
   1   9   1      225.84      209.34      4.78 o
   2   9   1       10.13        9.24      3.66 o
   3   9   1      135.79      141.46      4.69 o
   4   9   1       29.76       19.76      4.84 o
   5   9   1       34.34       25.74      5.26 o
   6   9   1      255.37      239.53      7.15 o
   7   9   1      609.99      593.70      9.84 o
   8   9   1      102.35       98.83      8.26 o
   9   9   1        1.86        2.08     12.14 o
  10   9   1      475.18      463.45     12.02 o
  11   9   1      295.86      278.21     12.51 o
  12   9   1      112.09      111.50     11.68 o
  13   9   1       66.41       79.99     13.61 o
  14   9   1        0.67       24.23     15.33 o
  15   9   1      111.03      142.72     15.70 o
  16   9   1      186.37      189.43     17.12 o
  17   9   1      130.56      139.45     17.38 o
  18   9   1       70.52       57.47     17.53 o
   1  10   1       46.83       41.17      4.97 o
   2  10   1       27.84       20.04      5.76 o
   3  10   1      146.96      139.63      6.64 o
   4  10   1       32.19       24.88      7.40 o
   5  10   1      472.64      458.15      9.23 o
   6  10   1      445.83      422.04     10.36 o
   7  10   1       26.48       15.45      9.08 o
   8  10   1      666.99      624.47     12.62 o
   9  10   1       12.05        7.75     10.11 o
  10  10   1        0.37       -2.73     13.05 o
  11  10   1       79.05       77.27     11.36 o
  12  10   1       59.26       58.24     11.69 o
  13  10   1       16.61       29.23     14.24 o
  14  10   1       52.13       42.11     15.16 o
  15  10   1      642.50      647.88     19.34 o
  16  10   1      138.89      191.80     19.04 o
  17  10   1      196.53      244.00     20.01 o
   1  11   1      149.91      172.33      8.22 o
   2  11   1       27.50       25.12      6.84 o
   3  11   1        3.52        7.94      7.98 o
   4  11   1       79.56       73.01      8.34 o
   5  11   1        0.04       12.46      9.98 o
   6  11   1       52.10       44.88      9.90 o
   7  11   1       48.06       50.92     11.08 o
   8  11   1     1531.42     1662.13     18.73 o
   9  11   1        9.50       18.95     13.53 o
  10  11   1      210.17      219.86     13.09 o
  11  11   1      812.46      905.54     27.52 o
  12  11   1     1355.46     1543.30     34.23 o
  13  11   1        2.39       16.48     15.87 o
  14  11   1        8.60       23.56     16.27 o
  15  11   1      598.99      709.04     22.18 o
  16  11   1       30.30       42.50     18.36 o
   1  12   1        3.73        5.68      8.23 o
   2  12   1        0.28        5.90      8.47 o
   3  12   1        5.73       12.17      8.56 o
   4  12   1      153.54      141.43      9.18 o
   5  12   1       10.36       12.03     11.20 o
   6  12   1      320.47      291.43     11.14 o
   7  12   1      289.35      276.51     12.45 o
   8  12   1      129.44      120.89     12.10 o
   9  12   1      114.51      106.75     12.55 o
  10  12   1      510.02      522.67     17.35 o
  11  12   1      648.51      664.50     20.09 o
  12  12   1       53.43       55.86     15.90 o
  13  12   1       28.64       33.15     17.28 o
  14  12   1       42.61       24.76     18.40 o
  15  12   1       11.64       20.73     19.17 o
   1  13   1      201.82      183.56      9.98 o
   2  13   1      341.80      265.04     10.46 o
   3  13   1      195.15      186.75     11.74 o
   4  13   1       38.53       40.17     10.38 o
   5  13   1       28.03       27.82      9.85 o
   6  13   1       49.43       49.46      9.67 o
   7  13   1       28.32       35.50     12.28 o
   8  13   1       23.95       36.73     13.24 o
   9  13   1      179.09      179.74     14.96 o
  10  13   1       38.76       41.27     14.87 o
  11  13   1       12.22       19.92     16.46 o
  12  13   1       16.90       16.35     15.84 o
  13  13   1       33.57       38.66     18.21 o
  14  13   1        4.03        5.54     19.27 o
   1  14   1      260.58      245.98     10.94 o
   2  14   1      408.10      387.02     12.48 o
   3  14   1       11.13       -0.59     12.91 o
   4  14   1        0.54       12.68     14.37 o
   5  14   1      512.99      539.44     16.48 o
   6  14   1        7.10        4.51     14.42 o
   7  14   1        0.81       15.78     15.48 o
   8  14   1       41.24       39.73     13.03 o
   9  14   1       19.24       30.37     13.83 o
  10  14   1       65.25       55.29     14.35 o
  11  14   1        3.61       10.52     17.56 o
  12  14   1       44.76       52.78     18.46 o
  13  14   1       66.77       78.46     17.12 o
   1  15   1      122.76      114.76     11.98 o
   2  15   1        6.77       12.43     11.54 o
   3  15   1       42.07       27.60     12.66 o
   4  15   1       24.68       38.67     13.07 o
   5  15   1        3.78       11.27     14.43 o
   6  15   1        3.67       14.29     18.38 o
   7  15   1      131.68      104.07     17.21 o
   8  15   1       48.60       34.85     18.89 o
   9  15   1       21.93       26.61     15.56 o
  10  15   1        7.19       23.55     14.98 o
  11  15   1        6.01       14.03     18.30 o
   1  16   1      177.36      160.83     15.81 o
   2  16   1       42.13       46.32     12.50 o
   3  16   1       23.41       22.00     13.52 o
   4  16   1      119.33      105.99     14.78 o
   5  16   1       40.63       63.58     14.75 o
   6  16   1       65.08       71.45     17.49 o
   7  16   1        0.13        2.81     22.28 o
   8  16   1      151.16      189.06     19.44 o
   9  16   1       43.08       52.07     19.25 o
   1  17   1        0.09        7.21     15.12 o
   2  17   1        2.38       18.94     21.64 o
   3  17   1        1.10       18.58     15.79 o
   4  17   1       57.88       42.50     16.82 o
   5  17   1      202.94      184.70     16.65 o
   6  17   1        0.17       17.17     22.62 o
   0   0   2     4127.86     4540.08     75.55 o
   1   0   2       14.07       36.49     14.61 o
   2   0   2     4596.00     4780.20     37.07 o
   3   0   2    42030.49    42169.30    313.67 o
   4   0   2      292.97      216.90      8.81 o
   5   0   2     7759.02     7840.19     67.14 o
   6   0   2     1369.73     1507.22     13.54 o
   7   0   2    16448.47    16954.61     59.90 o
   8   0   2        1.23       76.03     14.41 o
   9   0   2        0.08       65.33     10.46 o
  10   0   2     4900.96     5243.42     29.06 o
  11   0   2     1779.98     1835.59     24.14 o
  12   0   2       79.05       82.03     12.34 o
  13   0   2      152.38      137.78     12.14 o
  14   0   2       21.96       31.34     14.40 o
  15   0   2       66.25       67.88     14.99 o
  16   0   2      815.93      923.24     20.37 o
  17   0   2       87.63       94.51     16.00 o
  18   0   2      322.17      344.19     19.22 o
  19   0   2        6.63       40.04     23.67 o
  20   0   2      201.10      223.45     22.67 o
  21   0   2      301.05      326.97     24.11 o
   0   1   2     3875.15     4574.70     35.86 o
   1   1   2     4575.82     4861.90     23.90 o
   2   1   2      649.24      603.29      6.48 o
   3   1   2     5043.40     5055.81     33.81 o
   4   1   2     1008.64      933.05     15.17 o
   5   1   2    12218.88    12157.54     78.11 o
   6   1   2       74.23       65.19      5.46 o
   7   1   2     2536.19     2713.94     27.52 o
   8   1   2     3909.66     3903.20     27.44 o
   9   1   2     2211.39     2239.26     15.45 o
  10   1   2      233.49      280.43      9.24 o
  11   1   2       73.24       89.12      8.30 o
  12   1   2       32.17       39.84      8.52 o
  13   1   2        3.10       12.26      8.43 o
  14   1   2       13.52       14.85     10.04 o
  15   1   2      168.35      158.82     11.19 o
  16   1   2        1.00       11.66     11.51 o
  17   1   2        0.01        3.91     13.14 o
  18   1   2      140.10      113.24     13.04 o
  19   1   2       92.60       89.58     13.55 o
  20   1   2       40.92       52.44     15.01 o
  21   1   2        6.73       41.37     18.13 o
   0   2   2      142.65      157.35      6.11 o
   1   2   2      887.61      945.91      9.69 o
   2   2   2      545.49      576.78      8.60 o
   3   2   2     1006.47      898.15      9.49 o
   4   2   2     3031.64     3017.80     27.24 o
   5   2   2     3321.73     3293.50     28.70 o
   6   2   2     2313.08     2427.17     23.35 o
   7   2   2      183.68      193.44      6.11 o
   8   2   2      423.54      431.61      7.81 o
   9   2   2      899.10      854.01     12.17 o
  10   2   2     1213.96     1256.56     14.24 o
  11   2   2        3.55        0.53      8.49 o
  12   2   2       24.87       15.02      8.30 o
  13   2   2      186.84      174.97      8.85 o
  14   2   2       58.27       58.92      9.47 o
  15   2   2      431.17      450.58     12.22 o
  16   2   2       16.78       21.14     12.51 o
  17   2   2       86.09       95.18     12.19 o
  18   2   2        8.17       13.84     14.14 o
  19   2   2       11.83       29.95     15.53 o
  20   2   2        0.64        4.74     17.39 o
   0   3   2       39.83       57.19      5.78 o
   1   3   2      849.28      871.72      9.44 o
   2   3   2      489.82      464.74      5.17 o
   3   3   2      462.55      459.11      6.03 o
   4   3   2      574.53      527.00      6.31 o
   5   3   2      139.65      145.13      5.31 o
   6   3   2      887.45      962.96      9.19 o
   7   3   2        6.09       16.19      5.26 o
   8   3   2      127.91      115.82      6.73 o
   9   3   2     1708.64     1866.85     12.27 o
  10   3   2     1027.19     1097.33     11.24 o
  11   3   2      146.05      127.02      8.51 o
  12   3   2      129.48      130.35      8.41 o
  13   3   2      196.70      195.98      9.34 o
  14   3   2       44.79       40.93      9.91 o
  15   3   2      155.89      143.89     11.22 o
  16   3   2       17.00        8.29     12.12 o
  17   3   2        2.55        5.88     16.22 o
  18   3   2        3.04       15.17     14.77 o
  19   3   2       31.12       33.52     14.98 o
  20   3   2       91.38       99.30     16.30 o
   0   4   2        7.20        6.25      4.82 o
   1   4   2       37.68       43.12      3.53 o
   2   4   2      411.16      392.51      4.63 o
   3   4   2      608.36      634.69      5.84 o
   4   4   2      215.40      204.68      4.86 o
   5   4   2       85.20       86.69      4.83 o
   6   4   2      370.13      331.35      6.10 o
   7   4   2      941.83      956.20      8.42 o
   8   4   2      520.82      537.47     10.03 o
   9   4   2        0.48        2.73      8.75 o
  10   4   2       21.34       19.25      7.64 o
  11   4   2      347.74      344.88      9.23 o
  12   4   2       30.52       27.41      8.32 o
  13   4   2       50.21       41.20      9.82 o
  14   4   2       50.43       45.77     11.37 o
  15   4   2       31.00       27.23     13.13 o
  16   4   2        1.83       14.66     14.53 o
  17   4   2        5.99       38.38     18.48 o
  18   4   2       12.07       17.85     13.96 o
  19   4   2        0.04       13.67     16.82 o
  20   4   2        0.07        1.91     17.43 o
   0   5   2      350.20      390.06      9.57 o
   1   5   2       29.87       31.63      3.10 o
   2   5   2        2.78        3.94      3.50 o
   3   5   2        8.95       10.12      3.86 o
   4   5   2       91.00      105.79      4.37 o
   5   5   2       86.87       91.20      4.70 o
   6   5   2      692.22      730.82      6.88 o
   7   5   2       21.67       19.78      5.37 o
   8   5   2       45.75       56.08      6.56 o
   9   5   2       17.15       27.02      6.85 o
  10   5   2        3.52        0.93      7.67 o
  11   5   2        0.01        6.95      8.09 o
  12   5   2      134.78      129.41     10.42 o
  13   5   2      107.77      102.58     10.98 o
  14   5   2        0.07       13.91     12.15 o
  15   5   2      160.39      151.89     14.87 o
  16   5   2        8.79       19.68     15.45 o
  17   5   2        2.72       13.65     15.39 o
  18   5   2        0.47       17.41     14.94 o
  19   5   2       10.16       16.10     16.37 o
  20   5   2       49.19       55.99     16.82 o
   0   6   2      480.54      456.50      7.46 o
   1   6   2      369.18      359.69      5.25 o
   2   6   2        0.70        0.15      3.16 o
   3   6   2       35.65       26.34      3.82 o
   4   6   2      966.74     1023.93      6.28 o
   5   6   2        4.58        7.22      4.43 o
   6   6   2       66.05       40.13      4.90 o
   7   6   2     1517.00     1513.72     15.02 o
   8   6   2       10.48        5.40      6.28 o
   9   6   2       12.39       18.88      6.83 o
  10   6   2       15.86       33.59      8.60 o
  11   6   2      184.75      189.28     10.33 o
  12   6   2      121.63      143.98     11.29 o
  13   6   2       33.60       20.51     10.52 o
  14   6   2        0.47        9.74     13.29 o
  15   6   2       51.28       48.35     14.08 o
  16   6   2        1.97        8.98     20.14 o
  17   6   2       64.89       45.41     14.86 o
  18   6   2       15.31       24.03     15.00 o
  19   6   2        0.12       12.36     19.88 o
   0   7   2      819.79      850.42      9.00 o
   1   7   2      125.14      138.02      4.07 o
   2   7   2     1269.70     1320.75      8.74 o
   3   7   2        4.45       -1.82      3.63 o
   4   7   2      208.85      220.63      4.44 o
   5   7   2       18.25       11.44      4.46 o
   6   7   2      796.77      805.48      8.71 o
   7   7   2      131.72      148.73      6.48 o
   8   7   2      499.47      542.23      8.95 o
   9   7   2      166.64      157.51      8.57 o
  10   7   2      396.96      384.31     11.78 o
  11   7   2       30.21       15.39     10.31 o
  12   7   2        7.12       11.30     10.71 o
  13   7   2      111.22       93.94     12.17 o
  14   7   2       57.84       68.77     13.94 o
  15   7   2       53.94       58.60     14.42 o
  16   7   2        0.42       -0.34     27.15 o
  17   7   2        6.11        9.65     16.73 o
  18   7   2        0.33       11.13     17.76 o
  19   7   2        8.58       28.76     19.36 o
   0   8   2      568.70      650.02      8.81 o
   1   8   2      156.78      151.09      8.85 o
   2   8   2      553.47      532.51      5.93 o
   3   8   2       33.58       29.79      4.76 o
   4   8   2      291.25      273.06      4.55 o
   5   8   2      371.40      336.74      5.80 o
   6   8   2      265.56      211.51      6.22 o
   7   8   2        8.99       15.87      6.51 o
   8   8   2      233.59      214.76      9.33 o
   9   8   2       18.74       13.14      8.92 o
  10   8   2       15.94       31.79     10.60 o
  11   8   2      139.18      141.92     11.66 o
  12   8   2      271.41      278.34     13.55 o
  13   8   2        0.68       17.06     13.53 o
  14   8   2       81.85       82.02     14.43 o
  15   8   2       10.11       12.26     14.46 o
  16   8   2        3.10       15.67     17.40 o
  17   8   2       69.56       60.93     16.53 o
  18   8   2        5.40       17.90     19.61 o
   0   9   2      258.84      303.85      7.46 o
   1   9   2       13.05       17.95      4.61 o
   2   9   2      198.94      179.78      5.77 o
   3   9   2       30.99       36.66      5.67 o
   4   9   2      218.22      167.99      6.85 o
   5   9   2     1866.25     1977.08     19.66 o
   6   9   2      716.52      753.15     10.24 o
   7   9   2       69.36       57.33      8.40 o
   8   9   2      658.48      613.16     11.73 o
   9   9   2     1876.34     1985.50     16.47 o
  10   9   2       19.26       14.50      9.85 o
  11   9   2      425.14      445.96     11.87 o
  12   9   2      691.71      765.73     16.16 o
  13   9   2      187.31      159.02     14.89 o
  14   9   2        0.35        5.03     17.21 o
  15   9   2      278.45      301.69     16.93 o
  16   9   2      126.95      148.74     16.81 o
  17   9   2      168.14      172.18     17.43 o
  18   9   2       31.88       42.83     17.68 o
   0  10   2       85.57       98.11      9.44 o
   1  10   2      141.08      148.49      6.59 o
   2  10   2      400.38      379.61      7.27 o
   3  10   2      365.42      368.61      8.32 o
   4  10   2       55.47       43.32      7.37 o
   5  10   2      258.69      236.27      9.61 o
   6  10   2      299.34      263.95     11.51 o
   7  10   2     3322.51     3581.42     22.94 o
   8  10   2       66.65       51.63     11.57 o
   9  10   2      312.03      330.80     13.36 o
  10  10   2       84.45       73.52     12.04 o
  11  10   2     1036.02     1131.85     16.95 o
  12  10   2      224.33      222.98     14.90 o
  13  10   2      300.27      298.74     15.83 o
  14  10   2        0.04       13.98     19.70 o
  15  10   2        6.29       13.20     15.00 o
  16  10   2       84.65       88.46     17.14 o
  17  10   2      144.75      143.48     17.67 o
   0  11   2      191.48      192.68     12.69 o
   1  11   2      132.89      143.01      8.82 o
   2  11   2      215.59      228.57      9.57 o
   3  11   2      341.42      302.89     10.85 o
   4  11   2       49.51       54.00      9.87 o
   5  11   2      425.40      393.39     11.90 o
   6  11   2       32.18       27.43     11.58 o
   7  11   2      198.70      174.38     12.95 o
   8  11   2        2.08       16.91     12.39 o
   9  11   2      211.80      193.84     12.97 o
  10  11   2        0.65        9.21     13.68 o
  11  11   2       13.77        7.49     13.26 o
  12  11   2       30.66       18.52     13.86 o
  13  11   2      259.45      255.12     15.96 o
  14  11   2       17.43       40.86     14.75 o
  15  11   2        9.82       20.77     17.18 o
  16  11   2       49.22       45.23     16.50 o
   0  12   2       64.97       61.05     12.62 o
   1  12   2       41.86       53.93      9.60 o
   2  12   2       69.77       49.47      9.77 o
   3  12   2       23.23       34.66     10.39 o
   4  12   2      188.34      167.40     10.65 o
   5  12   2      366.00      349.04     12.06 o
   6  12   2        0.20       19.02     16.99 o
   7  12   2        0.80        5.32     14.14 o
   8  12   2      512.19      522.42     14.96 o
   9  12   2       71.98       55.78     12.48 o
  10  12   2      176.79      173.73     13.92 o
  11  12   2        6.20       11.71     13.78 o
  12  12   2        1.26        2.61     16.65 o
  13  12   2      299.93      320.74     17.27 o
  14  12   2       10.05       18.12     16.44 o
  15  12   2       22.80       27.50     18.92 o
   0  13   2      516.78      479.07     19.35 o
   1  13   2      104.23      111.19     10.33 o
   2  13   2       37.06       28.91     10.16 o
   3  13   2      132.60      113.76     11.56 o
   4  13   2      102.12       72.16     11.11 o
   5  13   2      109.32      105.19     11.98 o
   6  13   2        1.57        7.47     12.82 o
   7  13   2        0.80       13.88     11.63 o
   8  13   2        0.58       13.24     14.92 o
   9  13   2      221.66      238.43     13.71 o
  10  13   2       86.45       63.02     13.31 o
  11  13   2       17.67       39.34     13.67 o
  12  13   2       42.15       30.91     15.95 o
  13  13   2      100.72       78.49     16.89 o
  14  13   2       26.84       25.97     17.34 o
   0  14   2        5.42       15.16     16.16 o
   1  14   2      121.21      105.11     12.03 o
   2  14   2       25.56       16.68     10.42 o
   3  14   2       73.91       48.95     11.70 o
   4  14   2       28.83       22.38     11.66 o
   5  14   2        0.99        9.82     12.43 o
   6  14   2       49.19       37.48     12.46 o
   7  14   2       86.74       77.19     13.39 o
   8  14   2       17.57       24.95     14.01 o
   9  14   2       67.17       69.08     14.60 o
  10  14   2        4.38        9.48     18.78 o
  11  14   2        5.82       22.65     15.01 o
  12  14   2       50.93       38.96     16.97 o
   0  15   2        7.53       25.70     16.30 o
   1  15   2       18.59       -1.02     11.84 o
   2  15   2      137.27      115.72     13.56 o
   3  15   2       12.06       22.54     12.72 o
   4  15   2       16.52        8.18     14.36 o
   5  15   2        1.03       15.92     15.53 o
   6  15   2      101.81       95.57     17.01 o
   7  15   2       76.00       65.76     17.15 o
   8  15   2        8.16       14.79     19.08 o
   9  15   2       20.42       38.76     16.11 o
  10  15   2        2.70       15.45     15.22 o
  11  15   2       29.13       25.49     15.72 o
   0  16   2       33.57       31.03     18.21 o
   1  16   2       67.72       56.41     13.09 o
   2  16   2        0.06       12.38     18.38 o
   3  16   2        0.75       12.00     17.82 o
   4  16   2        0.55       15.35     18.88 o
   5  16   2       77.29       72.18     17.58 o
   6  16   2        2.82       11.41     21.92 o
   7  16   2       16.36       19.96     20.29 o
   8  16   2       12.38       13.15     18.47 o
   9  16   2        8.34        8.78     20.75 o
   0  17   2        8.59        6.87     22.19 o
   1  17   2       34.15       57.02     15.87 o
   2  17   2        6.22       22.13     20.10 o
   3  17   2       31.14       30.82     18.65 o
   4  17   2      138.91      166.80     19.90 o
   5  17   2        0.52       21.89     20.37 o
   6  17   2       85.17       87.57     19.11 o
   1   1   3       21.70       27.29      5.46 o
   2   1   3      100.32      111.44      5.47 o
   3   1   3     1016.89      944.59     17.55 o
   4   1   3      115.71       86.50      5.25 o
   5   1   3     1041.21     1119.89     12.41 o
   6   1   3      272.61      251.46      6.32 o
   7   1   3     5545.95     5678.06     44.90 o
   8   1   3      485.83      414.88      8.04 o
   9   1   3      898.16      876.75     13.43 o
  10   1   3     1746.49     1823.14     16.55 o
  11   1   3     1691.09     1784.43     18.17 o
  12   1   3        0.02        0.91      8.37 o
  13   1   3      162.43      135.85      9.30 o
  14   1   3     1092.59     1209.25     17.99 o
  15   1   3        2.95       12.09     14.26 o
  16   1   3       10.63       24.64     10.94 o
  17   1   3      162.32      163.81     13.63 o
  18   1   3      299.43      332.46     14.72 o
  19   1   3      735.81      842.15     18.03 o
  20   1   3        4.81       41.20     20.24 o
   1   2   3      105.34      118.38      4.74 o
   2   2   3      283.76      243.72      5.23 o
   3   2   3     4757.10     4774.53     25.64 o
   4   2   3      212.06      187.38      5.04 o
   5   2   3      349.25      367.41      5.65 o
   6   2   3     1589.31     1600.03     17.20 o
   7   2   3     1405.54     1438.48     15.22 o
   8   2   3      339.33      297.70      8.04 o
   9   2   3     1194.58     1129.13     16.79 o
  10   2   3      828.05      848.29     12.82 o
  11   2   3      259.16      261.22      9.03 o
  12   2   3        5.26        9.79     10.02 o
  13   2   3      244.61      225.70     11.34 o
  14   2   3       37.51       31.37     12.31 o
  15   2   3       76.94       61.96     11.62 o
  16   2   3        4.50       -0.78     12.26 o
  17   2   3      240.09      231.82     13.63 o
  18   2   3        0.40       10.32     17.12 o
  19   2   3        1.03        0.54     21.30 o
  20   2   3      139.76      160.31     18.44 o
   1   3   3        6.94        4.89      4.33 o
   2   3   3     1163.37     1104.88      8.00 o
   3   3   3      988.10     1005.78      7.69 o
   4   3   3     2319.55     2340.24     13.50 o
   5   3   3     1617.24     1736.40      9.88 o
   6   3   3      411.07      419.27      6.66 o
   7   3   3      167.74      188.10      7.21 o
   8   3   3     1305.33     1331.11     11.69 o
   9   3   3      240.35      222.79      8.95 o
  10   3   3      342.03      325.96     10.24 o
  11   3   3       13.63       10.83      8.87 o
  12   3   3      421.82      401.58     12.41 o
  13   3   3       71.91       69.99     11.17 o
  14   3   3       14.61       20.78     12.61 o
  15   3   3      212.49      221.04     13.35 o
  16   3   3       45.69       50.63     12.31 o
  17   3   3        0.05       10.71     14.24 o
  18   3   3      154.13      146.62     16.29 o
  19   3   3       63.62       72.29     16.14 o
  20   3   3       51.09       37.33     19.00 o
   1   4   3      366.13      368.38      4.94 o
   2   4   3     2956.13     3118.00     23.85 o
   3   4   3      149.71      135.41      4.61 o
   4   4   3      436.26      436.26      5.79 o
   5   4   3     2434.14     2510.92     20.45 o
   6   4   3     1494.44     1749.97     15.21 o
   7   4   3       49.98       45.38      6.38 o
   8   4   3       61.79       61.80      7.13 o
   9   4   3      900.14      934.18     11.41 o
  10   4   3      221.65      215.05      9.43 o
  11   4   3      203.58      172.75     10.04 o
  12   4   3      498.50      501.34     12.34 o
  13   4   3      111.30      112.25     12.52 o
  14   4   3      403.36      394.77     14.59 o
  15   4   3       12.82       21.90     14.00 o
  16   4   3       57.86       56.05     14.20 o
  17   4   3       58.59       60.24     15.30 o
  18   4   3       85.14       94.58     15.81 o
  19   4   3       86.28       89.81     16.26 o
  20   4   3       69.50       74.55     17.49 o
   1   5   3      304.93      312.89      4.63 o
   2   5   3      386.49      368.74      4.55 o
   3   5   3      585.12      566.85      5.42 o
   4   5   3     4159.03     4571.50     25.44 o
   5   5   3        5.71        8.16      4.94 o
   6   5   3      478.54      431.29      7.33 o
   7   5   3      107.76      113.67      6.65 o
   8   5   3     1580.14     1677.63     11.68 o
   9   5   3        1.73       15.79      8.20 o
  10   5   3      471.60      462.33     10.44 o
  11   5   3        4.63        5.85      9.61 o
  12   5   3       24.89       29.83     10.26 o
  13   5   3        4.03        5.43     14.59 o
  14   5   3       59.49       52.82     13.73 o
  15   5   3       14.84       11.09     15.15 o
  16   5   3       10.44       13.31     14.67 o
  17   5   3       45.14       44.24     14.76 o
  18   5   3       90.59       82.90     15.99 o
  19   5   3        4.65        3.65     20.04 o
   1   6   3        5.82       13.74      3.61 o
   2   6   3     1419.62     1458.18      6.72 o
   3   6   3        0.61       -2.17      4.34 o
   4   6   3       70.04       58.58      4.51 o
   5   6   3      220.99      227.52      5.60 o
   6   6   3      844.63      839.90      9.76 o
   7   6   3       42.38       62.80      6.72 o
   8   6   3     1953.38     1984.48     17.96 o
   9   6   3       88.85       87.31      8.00 o
  10   6   3      225.68      214.17      8.94 o
  11   6   3      168.24      166.75     10.52 o
  12   6   3        3.97       12.40     11.63 o
  13   6   3      330.18      336.19     15.32 o
  14   6   3        1.34       12.49     14.62 o
  15   6   3       20.18       15.26     15.38 o
  16   6   3       79.95       75.90     15.64 o
  17   6   3       82.73      102.71     16.22 o
  18   6   3       11.14       20.19     18.07 o
  19   6   3       65.14       71.36     16.51 o
   1   7   3      319.32      332.84      4.62 o
   2   7   3       58.85       54.56      3.82 o
   3   7   3       94.17      101.12      4.26 o
   4   7   3      556.81      571.08      6.35 o
   5   7   3       10.55        8.26      5.61 o
   6   7   3     1560.85     1520.84     10.51 o
   7   7   3      100.01       93.84      7.19 o
   8   7   3       79.77       85.16      7.55 o
   9   7   3      353.21      362.60     11.95 o
  10   7   3       97.80       90.00      9.32 o
  11   7   3      427.12      437.46     11.45 o
  12   7   3      233.05      243.28     14.01 o
  13   7   3       23.96       22.97     14.41 o
  14   7   3      111.33       87.77     15.47 o
  15   7   3       46.88       36.30     14.84 o
  16   7   3      134.75      151.88     16.01 o
  17   7   3       53.24       54.26     16.47 o
  18   7   3        6.21       16.07     16.36 o
   1   8   3       60.12       60.73      3.60 o
   2   8   3      272.03      270.90      4.45 o
   3   8   3      275.96      247.70      5.48 o
   4   8   3      222.61      215.43      5.76 o
   5   8   3      218.63      172.64      7.27 o
   6   8   3      172.37      169.83      8.67 o
   7   8   3       29.18       16.89      9.14 o
   8   8   3      896.63      897.06     12.74 o
   9   8   3        9.28        9.24      9.72 o
  10   8   3      491.89      462.86     12.17 o
  11   8   3       96.36       95.64     10.64 o
  12   8   3       49.27       47.14     11.13 o
  13   8   3       20.19        3.39     14.55 o
  14   8   3       16.10       23.48     15.43 o
  15   8   3        5.18       15.37     15.90 o
  16   8   3       59.94       54.30     15.28 o
  17   8   3       71.54       59.60     18.06 o
  18   8   3       10.65       22.19     21.80 o
   1   9   3       54.71       57.28      5.66 o
   2   9   3      229.18      206.66      6.53 o
   3   9   3      140.94      140.43      7.19 o
   4   9   3      725.81      648.82     11.13 o
   5   9   3      248.27      242.69     10.40 o
   6   9   3       40.20       33.53      9.15 o
   7   9   3      186.50      161.03     10.33 o
   8   9   3      558.12      566.14     12.71 o
   9   9   3      693.91      683.80     14.34 o
  10   9   3       45.30       37.43     10.20 o
  11   9   3        0.31       11.76     11.26 o
  12   9   3       80.52       94.14     11.71 o
  13   9   3      118.93      128.31     15.73 o
  14   9   3       61.40       64.57     14.60 o
  15   9   3       24.59       19.60     15.18 o
  16   9   3        3.95       11.46     15.36 o
  17   9   3       34.76       34.92     16.55 o
   1  10   3      433.67      427.57      8.65 o
   2  10   3       74.14       71.97      7.86 o
   3  10   3     1061.95     1105.09     11.59 o
   4  10   3      278.37      273.75      9.13 o
   5  10   3       79.21       61.97      8.70 o
   6  10   3      113.95      108.02     10.05 o
   7  10   3        0.81        3.44     10.71 o
   8  10   3      978.75      982.47     17.07 o
   9  10   3      121.35      132.84     12.29 o
  10  10   3        7.36       17.90     11.74 o
  11  10   3        0.92        5.20     16.10 o
  12  10   3       48.14       37.10     14.11 o
  13  10   3        7.63        7.25     16.98 o
  14  10   3       15.22       18.36     15.13 o
  15  10   3       28.06       25.05     16.65 o
  16  10   3       34.39       44.36     16.47 o
   1  11   3     1352.92     1501.52     24.63 o
   2  11   3      129.78      158.36     11.51 o
   3  11   3      500.78      491.56     12.01 o
   4  11   3      322.30      310.03     10.78 o
   5  11   3     1192.78     1244.01     23.68 o
   6  11   3      382.52      359.53     13.17 o
   7  11   3      969.19      992.54     16.16 o
   8  11   3       60.45       65.40     12.11 o
   9  11   3      197.22      184.55     12.93 o
  10  11   3      129.56      119.24     14.01 o
  11  11   3       22.64       29.19     13.73 o
  12  11   3       18.44       22.51     14.05 o
  13  11   3        0.36       19.34     17.01 o
  14  11   3       93.71       97.71     15.67 o
  15  11   3      165.86      189.21     17.06 o
  16  11   3      167.86      178.56     18.10 o
   1  12   3      341.96      364.16     12.94 o
   2  12   3        8.60        9.40     10.70 o
   3  12   3      598.41      572.74     15.22 o
   4  12   3      664.83      674.49     17.06 o
   5  12   3      192.08      193.09     12.52 o
   6  12   3      219.42      206.18     13.64 o
   7  12   3     1419.31     1594.35     20.76 o
   8  12   3        4.94       20.57     13.77 o
   9  12   3       21.41       19.49     13.03 o
  10  12   3        4.76       22.98     14.46 o
  11  12   3       22.49       35.67     13.98 o
  12  12   3        3.99        0.40     15.42 o
  13  12   3       90.00       85.28     14.75 o
  14  12   3        6.69        4.26     18.60 o
  15  12   3        0.85       14.48     19.12 o
   1  13   3        3.66       14.35     12.05 o
   2  13   3      259.12      263.84     15.33 o
   3  13   3      398.35      428.07     14.89 o
   4  13   3      424.73      422.53     15.16 o
   5  13   3       19.57        5.27     12.98 o
   6  13   3      166.08      149.10     13.56 o
   7  13   3       10.88       13.68     14.02 o
   8  13   3        7.75        9.26     13.96 o
   9  13   3        2.13        5.00     13.39 o
  10  13   3        6.18        5.87     15.57 o
  11  13   3        1.94       26.56     17.46 o
  12  13   3        5.59       15.36     14.94 o
  13  13   3       20.38       47.18     15.14 o
   1  14   3        0.00        7.49     13.46 o
   2  14   3       66.71       50.90     14.28 o
   3  14   3        0.05        6.18     13.99 o
   4  14   3      177.45      164.98     15.34 o
   5  14   3        4.19       23.62     14.05 o
   6  14   3      162.67      146.63     15.00 o
   7  14   3        1.14       28.12     18.47 o
   8  14   3       26.81        7.57     15.08 o
   9  14   3      116.47      106.61     13.89 o
  10  14   3        0.30        6.32     14.56 o
  11  14   3       18.89       25.39     15.26 o
  12  14   3       48.43       41.07     15.15 o
   1  15   3       88.49       84.03     15.21 o
   2  15   3        0.07       21.34     16.26 o
   3  15   3      125.84      114.45     15.90 o
   4  15   3        0.68       11.95     14.70 o
   5  15   3        1.06       13.56     16.73 o
   6  15   3      170.32      131.19     16.15 o
   7  15   3        0.31       15.50     16.96 o
   8  15   3       46.65       49.93     14.78 o
   9  15   3       12.12       26.16     16.26 o
  10  15   3      146.41      130.77     19.89 o
   1  16   3      161.23      148.96     18.71 o
   2  16   3       28.90       53.07     18.20 o
   3  16   3       19.97       38.35     17.37 o
   4  16   3       11.15       27.09     17.55 o
   5  16   3        2.75       23.94     18.63 o
   6  16   3       84.54       66.21     18.56 o
   7  16   3        1.26        5.59     17.45 o
   8  16   3      115.98      148.04     19.71 o
   1  17   3      246.07      310.99     22.37 o
   2  17   3      420.18      536.07     23.40 o
   3  17   3       33.93       21.74     22.17 o
   4  17   3       19.90       40.66     22.64 o
   0   0   4        9.36       35.00      9.72 o
   1   0   4     1475.50     1468.14     17.31 o
   2   0   4     2370.09     2387.38     38.83 o
   3   0   4        7.73        7.54      5.68 o
   4   0   4     1032.21     1145.46     19.05 o
   5   0   4      145.55      137.65      7.74 o
   6   0   4        1.30       18.27      6.66 o
   7   0   4     1477.80     1350.84     18.85 o
   8   0   4       16.60       28.30      8.95 o
   9   0   4      490.28      485.25     24.39 o
  10   0   4      895.09     1010.87     30.90 o
  11   0   4       48.68       47.36     11.76 o
  12   0   4       10.22       10.96     19.94 o
  13   0   4     4954.03     5659.25     80.04 o
  14   0   4     5710.99     6590.75     57.84 o
  15   0   4       57.85       68.30     20.86 o
  16   0   4      433.00      535.05     27.34 o
  17   0   4      679.96      654.65     29.69 o
  18   0   4     1066.18     1317.61     29.63 o
  19   0   4      154.97      156.79     22.15 o
  20   0   4        0.41       21.73     32.22 o
   0   1   4       32.17       48.16      7.45 o
   1   1   4      265.06      269.70      5.56 o
   2   1   4      358.17      306.49      5.45 o
   3   1   4        7.45       -2.44      4.88 o
   4   1   4      692.54      725.81      7.35 o
   5   1   4     2342.12     2291.15     34.05 o
   6   1   4      791.19      713.63     10.09 o
   7   1   4       54.97       60.58      6.52 o
   8   1   4      354.29      340.16      8.34 o
   9   1   4      441.76      442.53     10.66 o
  10   1   4     3146.46     3277.31     30.79 o
  11   1   4       64.20       58.72      9.45 o
  12   1   4        0.67        9.22     10.80 o
  13   1   4      623.42      702.29     15.36 o
  14   1   4      168.88      242.21     14.91 o
  15   1   4       14.79       24.82     15.39 o
  16   1   4       59.61       62.78     15.73 o
  17   1   4      170.02      200.95     18.98 o
  18   1   4       34.54       52.35     14.57 o
  19   1   4        1.24       15.16     17.50 o
  20   1   4        7.64       17.02     19.76 o
   0   2   4      727.08      841.21      9.56 o
   1   2   4      361.22      381.42      5.69 o
   2   2   4      116.41      142.88      5.07 o
   3   2   4     1476.34     1629.32     15.96 o
   4   2   4     1045.04     1166.43     11.11 o
   5   2   4       11.04       -3.71      7.43 o
   6   2   4     1803.68     1798.58     20.00 o
   7   2   4      131.71      103.34      6.28 o
   8   2   4     1067.21     1072.79     10.83 o
   9   2   4      153.34      128.50      8.17 o
  10   2   4        0.00        3.60     13.58 o
  11   2   4       48.26       29.92      9.74 o
  12   2   4      289.19      273.91     12.02 o
  13   2   4      173.30      152.33     14.34 o
  14   2   4      405.38      407.41     18.07 o
  15   2   4      271.88      279.70     15.01 o
  16   2   4      308.83      325.41     17.78 o
  17   2   4      131.87      134.99     17.51 o
  18   2   4       85.03       85.98     17.38 o
  19   2   4       50.72       46.12     16.79 o
  20   2   4        4.77       24.84     21.09 o
   0   3   4     3814.68     4869.70     50.91 o
   1   3   4     4828.82     5898.52     38.07 o
   2   3   4      358.90      414.03      8.94 o
   3   3   4     2853.37     3393.22     29.60 o
   4   3   4      115.55      133.40      5.29 o
   5   3   4      673.88      707.09      9.50 o
   6   3   4      191.66      175.60      5.88 o
   7   3   4     1184.51     1198.89     11.29 o
   8   3   4       99.28       86.70      7.56 o
   9   3   4      673.51      646.54     10.21 o
  10   3   4       12.76        9.53      8.18 o
  11   3   4      135.75      130.46     10.07 o
  12   3   4      198.65      171.62     12.69 o
  13   3   4       89.56       64.31     12.29 o
  14   3   4      145.01      133.08     14.34 o
  15   3   4       53.84       33.86     14.10 o
  16   3   4       17.15       35.87     15.56 o
  17   3   4       80.23      100.83     16.69 o
  18   3   4       22.77       19.74     18.84 o
  19   3   4        0.37       16.65     23.07 o
   0   4   4     6229.95     7111.64     75.49 o
   1   4   4      375.06      727.99     12.67 o
   2   4   4      472.62      516.01      6.03 o
   3   4   4        4.29        3.47      5.04 o
   4   4   4       32.49       33.75      5.01 o
   5   4   4       67.40       71.33      5.52 o
   6   4   4      209.62      229.81      6.70 o
   7   4   4      174.22      163.54      7.48 o
   8   4   4       15.73       13.95      7.55 o
   9   4   4      113.03      107.93      8.19 o
  10   4   4        7.02        9.30      9.77 o
  11   4   4       11.43       14.43      9.34 o
  12   4   4      332.53      313.47     13.22 o
  13   4   4      119.80      131.02     12.75 o
  14   4   4      139.92      131.39     14.40 o
  15   4   4       32.89       31.24     14.02 o
  16   4   4       32.12       43.94     16.41 o
  17   4   4        0.92       33.77     18.91 o
  18   4   4       20.71       16.71     16.91 o
  19   4   4       14.42       19.82     19.42 o
   0   5   4      908.85     1139.61     11.72 o
   1   5   4      201.26      254.03      4.75 o
   2   5   4       46.58       45.91      5.00 o
   3   5   4      676.66      721.89      6.90 o
   4   5   4      143.77      160.48      5.52 o
   5   5   4       26.03       26.15      5.43 o
   6   5   4       47.58       42.54      6.05 o
   7   5   4       53.03       43.02      6.67 o
   8   5   4       60.15       54.59      8.03 o
   9   5   4      907.71      943.33     15.52 o
  10   5   4        0.28        9.30      9.34 o
  11   5   4     1516.76     1535.66     15.91 o
  12   5   4        9.24       13.71     11.64 o
  13   5   4       59.88       42.66     12.15 o
  14   5   4       67.12       72.07     15.35 o
  15   5   4       13.43       28.41     16.99 o
  16   5   4        0.01       20.46     17.68 o
  17   5   4       16.13        7.49     18.13 o
  18   5   4        2.72       14.37     16.77 o
  19   5   4       76.74       88.16     17.25 o
   0   6   4     2421.05     2975.60     34.82 o
   1   6   4      296.76      435.45      7.59 o
   2   6   4      578.43      672.89      9.25 o
   3   6   4       11.88        3.12      5.53 o
   4   6   4       58.22       48.88      5.28 o
   5   6   4      131.25      124.02      5.82 o
   6   6   4       25.00       30.60      6.00 o
   7   6   4      203.63      186.42      7.02 o
   8   6   4      186.48      188.78      8.80 o
   9   6   4       18.11       15.87      8.35 o
  10   6   4        0.28       18.88      9.96 o
  11   6   4      129.65      116.90     11.31 o
  12   6   4       79.90       80.12     12.32 o
  13   6   4       53.88       62.28     13.44 o
  14   6   4      102.51       93.72     15.40 o
  15   6   4        2.50       17.78     15.51 o
  16   6   4       12.62       31.20     18.71 o
  17   6   4        4.51       23.47     22.51 o
  18   6   4       27.27       22.01     16.77 o
   0   7   4      442.02      423.41      8.11 o
   1   7   4      138.98      166.83      4.91 o
   2   7   4       59.08       54.78      4.65 o
   3   7   4      121.08      111.64      5.07 o
   4   7   4       22.24       12.45      5.26 o
   5   7   4      257.94      210.22      6.32 o
   6   7   4       97.04       91.23      6.81 o
   7   7   4      333.38      303.01      8.58 o
   8   7   4       10.44       12.09      8.46 o
   9   7   4       28.50       17.33      9.49 o
  10   7   4      172.90      148.26     11.39 o
  11   7   4      603.11      617.44     15.13 o
  12   7   4      105.87      112.53     13.48 o
  13   7   4      632.75      652.20     19.24 o
  14   7   4      221.43      204.74     16.88 o
  15   7   4      119.60      114.15     17.21 o
  16   7   4       39.78       32.93     16.84 o
  17   7   4      376.39      399.81     18.97 o
  18   7   4       43.13       26.92     19.83 o
   0   8   4       58.01       66.38      7.89 o
   1   8   4        0.96       36.50      5.71 o
   2   8   4     1500.17     1505.73     17.46 o
   3   8   4       40.48       45.15      6.58 o
   4   8   4      168.37      155.10      7.53 o
   5   8   4       75.20       63.64      7.78 o
   6   8   4     1395.96     1383.43     16.41 o
   7   8   4      364.48      366.04     10.69 o
   8   8   4      814.29      848.41     14.78 o
   9   8   4       44.48       31.59     10.39 o
  10   8   4       21.60       33.37     11.68 o
  11   8   4       28.28       26.85     12.06 o
  12   8   4       38.38       53.69     13.64 o
  13   8   4      315.86      282.25     15.98 o
  14   8   4        3.32       10.64     15.39 o
  15   8   4        8.17       22.00     15.84 o
  16   8   4       56.48       57.78     17.96 o
  17   8   4       18.05       11.39     17.55 o
   0   9   4      598.43      643.02     18.58 o
   1   9   4      247.56      320.32      8.39 o
   2   9   4     1360.04     1410.65     18.95 o
   3   9   4       18.83       16.90      8.03 o
   4   9   4      369.73      314.87      9.41 o
   5   9   4      373.85      381.24     11.29 o
   6   9   4      725.97      677.19     13.02 o
   7   9   4      161.51      149.67     10.89 o
   8   9   4       61.86       55.30     10.38 o
   9   9   4      332.73      321.73     12.44 o
  10   9   4       87.02       88.25     11.89 o
  11   9   4       23.74       12.14     12.99 o
  12   9   4       12.09       29.27     13.81 o
  13   9   4       80.68       61.43     14.63 o
  14   9   4       70.93       81.43     16.39 o
  15   9   4       97.70       95.13     17.37 o
  16   9   4        8.37       22.69     18.78 o
  17   9   4        4.45       34.31     18.26 o
   0  10   4     4897.30     5863.24     87.60 o
   1  10   4     1942.80     2562.34     34.14 o
   2  10   4        5.11       69.58     11.05 o
   3  10   4     1091.79     1233.63     20.75 o
   4  10   4     3434.21     3796.40     30.37 o
   5  10   4       49.75       22.06     10.79 o
   6  10   4       58.29       60.07     10.38 o
   7  10   4       18.52       23.24     10.31 o
   8  10   4      222.33      199.75     11.59 o
   9  10   4       10.46       11.04     12.43 o
  10  10   4        1.51        5.17     15.18 o
  11  10   4       27.41       39.05     13.59 o
  12  10   4       22.86       20.48     13.77 o
  13  10   4       27.27       28.38     14.67 o
  14  10   4       97.44      108.41     17.31 o
  15  10   4       14.44       14.27     18.46 o
  16  10   4        1.37       14.56     16.34 o
   0  11   4     1265.79     1417.37     41.90 o
   1  11   4      188.68      260.14     15.86 o
   2  11   4        0.04       29.17     12.67 o
   3  11   4     1977.75     2225.01     37.29 o
   4  11   4       54.92       27.30     10.77 o
   5  11   4     1034.89     1050.36     16.78 o
   6  11   4       88.57       71.10     11.39 o
   7  11   4       11.02       10.03     12.06 o
   8  11   4      102.49       94.56     12.22 o
   9  11   4       25.66       24.52     13.16 o
  10  11   4       58.03       65.76     13.84 o
  11  11   4       10.17       24.87     15.38 o
  12  11   4       33.12       38.04     14.66 o
  13  11   4        0.22        5.80     19.25 o
  14  11   4        2.28       38.54     29.29 o
  15  11   4       33.61       36.28     17.60 o
   0  12   4      274.79      373.20     23.47 o
   1  12   4      657.93      746.61     28.49 o
   2  12   4       71.28       89.32     16.45 o
   3  12   4       29.97       32.31     13.63 o
   4  12   4      102.41       80.52     13.84 o
   5  12   4      319.58      306.53     13.14 o
   6  12   4        0.73       10.24     13.58 o
   7  12   4        0.01        1.10     12.80 o
   8  12   4      171.82      183.77     14.25 o
   9  12   4       57.26       78.22     13.91 o
  10  12   4        4.34        7.27     15.86 o
  11  12   4      134.27      124.40     15.41 o
  12  12   4       10.52       23.07     16.12 o
  13  12   4        3.74        6.72     18.51 o
  14  12   4       52.43       54.83     16.31 o
   0  13   4      262.87      298.46     29.59 o
   1  13   4      211.02      227.87     17.59 o
   2  13   4       20.88       36.63     15.98 o
   3  13   4      174.20      196.69     17.25 o
   4  13   4       51.71       54.92     14.54 o
   5  13   4       78.46       89.27     15.11 o
   6  13   4       36.45       37.67     14.33 o
   7  13   4      328.88      283.67     15.12 o
   8  13   4        0.03       12.45     15.11 o
   9  13   4       26.52       14.56     14.20 o
  10  13   4        1.25       13.91     14.07 o
  11  13   4       82.60       83.79     15.78 o
  12  13   4        4.37       19.90     15.82 o
   0  14   4      603.33      677.05     27.46 o
   1  14   4       77.43       76.25     17.55 o
   2  14   4      106.55      123.45     18.28 o
   3  14   4        8.62       10.11     19.40 o
   4  14   4        6.71        8.95     18.86 o
   5  14   4        6.95       21.75     22.10 o
   6  14   4       89.98       86.31     17.13 o
   7  14   4        0.69        9.09     14.91 o
   8  14   4       25.64       24.43     15.55 o
   9  14   4       78.28       87.06     15.35 o
  10  14   4      220.42      250.37     17.27 o
  11  14   4       29.10       18.31     18.96 o
   0  15   4        0.68       22.96     22.01 o
   1  15   4       14.82       10.47     19.14 o
   2  15   4        0.23       20.00     19.37 o
   3  15   4      226.06      242.48     19.45 o
   4  15   4       13.42       22.35     29.47 o
   5  15   4      288.61      307.24     25.59 o
   6  15   4        0.03        7.50     22.53 o
   7  15   4        0.23        7.84     20.08 o
   8  15   4        0.75       14.77     19.55 o
   9  15   4        8.10       15.37     20.44 o
   0  16   4      150.35      140.79     32.12 o
   1  16   4        3.79       30.66     18.68 o
   2  16   4      273.05      268.15     21.51 o
   3  16   4       93.18       82.88     19.70 o
   4  16   4      116.39      132.79     19.83 o
   5  16   4       40.29       17.99     24.80 o
   6  16   4       70.96       54.64     21.75 o
   1   1   5        4.90       14.29      5.66 o
   2   1   5        0.37        4.63      5.24 o
   3   1   5        1.13        0.45      5.33 o
   4   1   5       80.30       68.96      5.63 o
   5   1   5      798.44      830.65     12.33 o
   6   1   5        2.24        5.36      5.24 o
   7   1   5       67.48       81.97      5.98 o
   8   1   5      478.87      434.78      9.62 o
   9   1   5     1062.54     1045.48     17.48 o
  10   1   5       12.71       23.07      8.72 o
  11   1   5      207.06      217.49     13.83 o
  12   1   5      997.74     1063.50     24.10 o
  13   1   5      475.19      494.21     21.19 o
  14   1   5        3.69       11.91     17.53 o
  15   1   5       39.68       36.94     16.44 o
  16   1   5     1128.54     1272.04     24.83 o
  17   1   5      699.47      780.55     23.44 o
  18   1   5      121.13       90.93     19.47 o
  19   1   5        5.53       -0.26     19.50 o
   1   2   5       71.12       93.07      5.94 o
   2   2   5      496.52      490.74      7.67 o
   3   2   5       59.18       62.12      6.09 o
   4   2   5      625.32      638.87      8.35 o
   5   2   5      171.27      153.45      6.38 o
   6   2   5      147.42      141.61      6.57 o
   7   2   5       29.66       20.20      6.94 o
   8   2   5      277.13      277.98      8.44 o
   9   2   5      123.29      116.43      8.63 o
  10   2   5      311.05      283.12      9.55 o
  11   2   5      225.25      204.91     11.76 o
  12   2   5      197.31      199.65     13.23 o
  13   2   5       22.42       29.21     15.49 o
  14   2   5      270.75      269.68     18.83 o
  15   2   5       43.79       53.08     16.77 o
  16   2   5      568.67      594.47     20.82 o
  17   2   5        9.96       11.34     20.57 o
  18   2   5       50.59       37.90     18.62 o
  19   2   5       61.67       75.41     20.01 o
   1   3   5     2783.16     3253.13     24.74 o
   2   3   5     1006.69     1127.63     13.34 o
   3   3   5        9.50        1.04      6.60 o
   4   3   5       11.40       15.30      5.79 o
   5   3   5      198.65      182.20      6.77 o
   6   3   5       13.20       19.89      6.33 o
   7   3   5        0.38        9.10      6.94 o
   8   3   5      253.45      227.17      8.00 o
   9   3   5       44.65       36.39      8.08 o
  10   3   5       83.79       79.22      8.79 o
  11   3   5       23.34       13.54     10.65 o
  12   3   5       34.81       30.78     12.21 o
  13   3   5       62.73       70.96     12.80 o
  14   3   5        6.90        8.19     14.77 o
  15   3   5      263.86      231.70     18.83 o
  16   3   5      395.21      394.21     20.86 o
  17   3   5       50.73       62.62     18.06 o
  18   3   5       28.70       22.61     19.96 o
  19   3   5      118.86      135.70     22.52 o
   1   4   5     2151.35     2465.61     22.41 o
   2   4   5       35.92       36.84      5.66 o
   3   4   5      202.12      227.20      6.44 o
   4   4   5     1470.99     1566.59     15.77 o
   5   4   5      650.29      673.81      8.46 o
   6   4   5        3.26       16.15      6.59 o
   7   4   5       16.60       13.27      6.87 o
   8   4   5       58.93       52.22      7.48 o
   9   4   5       48.89       43.62      8.29 o
  10   4   5      194.92      182.50      9.84 o
  11   4   5       15.46       20.70     10.43 o
  12   4   5      447.29      454.32     13.34 o
  13   4   5       88.65       62.19     13.20 o
  14   4   5       48.90       47.02     13.38 o
  15   4   5       27.27       15.66     13.97 o
  16   4   5       18.10       20.76     19.35 o
  17   4   5       96.83       68.47     25.77 o
  18   4   5       31.42       43.50     22.32 o
   1   5   5      903.37      988.64     10.09 o
   2   5   5       73.09       67.86      5.84 o
   3   5   5     2142.57     2358.77     21.09 o
   4   5   5       22.68       13.56      6.05 o
   5   5   5      478.61      455.66      7.92 o
   6   5   5       24.80       31.94      6.90 o
   7   5   5       44.98       52.19      7.30 o
   8   5   5        1.67        4.34      7.49 o
   9   5   5      117.80      104.15      8.78 o
  10   5   5        1.40       15.40      9.37 o
  11   5   5      432.41      390.22     15.68 o
  12   5   5        0.55        7.89     12.70 o
  13   5   5        7.72       20.46     12.79 o
  14   5   5        3.89        8.29     20.77 o
  15   5   5      190.67      210.62     17.00 o
  16   5   5       61.86       45.92     16.53 o
  17   5   5       42.93       56.95     23.36 o
  18   5   5        4.29        2.87     34.60 o
   1   6   5      247.15      251.59      6.32 o
   2   6   5      345.99      352.87      6.77 o
   3   6   5       54.42       55.21      5.80 o
   4   6   5        1.04        2.40      6.06 o
   5   6   5      219.88      212.23      7.14 o
   6   6   5      185.51      181.39      7.68 o
   7   6   5        9.55       15.42      7.21 o
   8   6   5       46.27       55.26      8.20 o
   9   6   5       83.04       73.88      9.11 o
  10   6   5      253.60      243.72     10.78 o
  11   6   5       14.27       10.17     11.31 o
  12   6   5      159.37      134.72     12.88 o
  13   6   5      169.06      149.41     14.40 o
  14   6   5       71.90       54.41     15.11 o
  15   6   5      197.50      171.19     17.06 o
  16   6   5        1.43       10.26     20.34 o
  17   6   5       69.11       97.69     17.82 o
  18   6   5       76.27       59.85     21.21 o
   1   7   5     1551.43     1730.35     12.08 o
   2   7   5      242.26      266.37      6.77 o
   3   7   5       79.25       62.96      6.12 o
   4   7   5        0.48       -2.13      7.12 o
   5   7   5      511.28      504.20      9.22 o
   6   7   5       10.43       11.25      8.71 o
   7   7   5       81.56       66.93      8.77 o
   8   7   5      190.24      170.59      9.62 o
   9   7   5      255.63      230.59     12.50 o
  10   7   5      112.80      100.34     12.00 o
  11   7   5        0.94       22.36     15.88 o
  12   7   5      154.14      137.80     14.16 o
  13   7   5       82.18       82.07     14.31 o
  14   7   5       59.95       61.62     16.02 o
  15   7   5        9.75        8.40     25.02 o
  16   7   5        5.32        9.84     17.09 o
  17   7   5       55.06       58.66     18.06 o
   1   8   5        2.69       39.13      8.38 o
   2   8   5     1283.74     1355.88     16.17 o
   3   8   5       31.38       36.45      7.71 o
   4   8   5        7.44        0.62      9.46 o
   5   8   5      102.60       91.43      9.33 o
   6   8   5       26.87       20.06      8.92 o
   7   8   5      134.01      119.08      9.08 o
   8   8   5       22.30       17.24     10.29 o
   9   8   5        9.69       15.70     10.35 o
  10   8   5      332.29      309.62     13.49 o
  11   8   5        0.00      194.85     70.26 o
  12   8   5       33.99       36.02     13.95 o
  13   8   5       31.32       28.74     13.92 o
  14   8   5       92.05       75.06     15.40 o
  15   8   5       39.99       14.78     16.03 o
  16   8   5       19.54        3.61     18.52 o
   1   9   5       13.06       63.85      9.13 o
   2   9   5     1803.28     1966.85     17.14 o
   3   9   5      274.37      287.34     11.40 o
   4   9   5       28.58       18.83      9.64 o
   5   9   5       29.59       19.61      9.72 o
   6   9   5       58.23       43.23     10.21 o
   7   9   5      414.39      421.36     15.15 o
   8   9   5       67.78       66.52     11.62 o
   9   9   5      123.45      107.24     12.26 o
  10   9   5       14.10        9.29     13.31 o
  11   9   5        5.69       22.73     15.27 o
  12   9   5       73.97       64.65     14.39 o
  13   9   5        3.16       18.59     16.85 o
  14   9   5       35.15       39.21     15.31 o
  15   9   5       11.67       27.97     17.30 o
  16   9   5        1.47       -1.02     25.22 o
   1  10   5      179.12      254.21     19.27 o
   2  10   5     2093.56     2373.08     29.51 o
   3  10   5       73.87       79.02     12.00 o
   4  10   5       32.94       24.94     11.26 o
   5  10   5       87.01       73.88     10.53 o
   6  10   5      312.00      304.24     12.11 o
   7  10   5       61.69       47.31     11.49 o
   8  10   5      127.60      130.52     12.46 o
   9  10   5       19.90       22.90     13.18 o
  10  10   5        9.45        6.78     13.27 o
  11  10   5        0.02       13.27     16.31 o
  12  10   5        0.10        5.80     16.46 o
  13  10   5        1.06       13.70     15.00 o
  14  10   5       20.10       21.82     16.81 o
  15  10   5        3.60       -3.11     18.87 o
   1  11   5        7.28       63.63     13.10 o
   2  11   5     1875.57     2212.57     24.64 o
   3  11   5      538.86      566.64     16.36 o
   4  11   5      105.44       80.20     13.66 o
   5  11   5      755.61      783.29     18.91 o
   6  11   5      269.92      267.23     14.38 o
   7  11   5      115.56       89.89     13.30 o
   8  11   5        0.01       21.66     15.33 o
   9  11   5        0.00        8.50     13.24 o
  10  11   5       31.41       36.23     13.99 o
  11  11   5       10.06       11.37     14.23 o
  12  11   5        0.02        7.41     16.22 o
  13  11   5       27.61       53.82     15.90 o
  14  11   5       21.09       20.23     18.34 o
   1  12   5       22.82       53.40     16.65 o
   2  12   5      628.99      662.90     20.84 o
   3  12   5       22.46       26.93     16.61 o
   4  12   5       90.55       81.06     16.99 o
   5  12   5       48.93       64.15     16.36 o
   6  12   5      794.69      917.98     22.73 o
   7  12   5       21.88       19.22     14.57 o
   8  12   5       33.91       35.85     13.88 o
   9  12   5       30.36       48.47     14.38 o
  10  12   5       15.58       37.80     14.58 o
  11  12   5        0.00        8.54     19.49 o
  12  12   5       46.07       66.92     15.92 o
  13  12   5        0.30       18.47     21.32 o
   1  13   5      178.04      199.21     18.57 o
   2  13   5        3.86       11.74     17.06 o
   3  13   5        3.88       30.76     22.84 o
   4  13   5       24.53       18.45     16.94 o
   5  13   5      305.66      337.08     21.91 o
   6  13   5        9.86       18.85     22.35 o
   7  13   5       64.42       48.36     17.19 o
   8  13   5        2.56        9.49     19.41 o
   9  13   5      103.71       82.94     16.51 o
  10  13   5        2.60       15.34     17.89 o
  11  13   5       85.51       89.24     16.40 o
   1  14   5       95.30       88.48     18.55 o
   2  14   5      298.93      370.38     20.93 o
   3  14   5        2.44       20.96     17.69 o
   4  14   5      267.01      255.95     20.12 o
   5  14   5       40.16       22.35     19.71 o
   6  14   5       32.28       26.41     20.49 o
   7  14   5        0.04       26.64     28.38 o
   8  14   5       65.38       67.48     24.26 o
   9  14   5       51.85       72.18     22.41 o
   1  15   5      289.42      342.74     24.48 o
   2  15   5        8.33        0.79     18.46 o
   3  15   5        0.57       18.61     20.40 o
   4  15   5       68.36       58.90     21.02 o
   5  15   5       22.27       27.44     21.13 o
   6  15   5       14.65       16.97     21.13 o
   7  15   5       39.66       21.40     21.26 o
   1  16   5      154.62      232.87     27.68 o
   2  16   5       25.02       38.87     20.48 o
   3  16   5       10.93       33.11     24.65 o
   0   0   6      207.42      245.57     15.59 o
   1   0   6      466.08      483.52     11.84 o
   2   0   6        3.66        7.72      9.62 o
   3   0   6      178.91      170.88     10.72 o
   4   0   6      101.03       86.01     10.40 o
   5   0   6       36.30       26.79     10.41 o
   6   0   6      143.01      163.16     12.01 o
   7   0   6       23.23       32.39     12.05 o
   8   0   6     1328.56     1297.38     18.63 o
   9   0   6      331.21      344.20     16.40 o
  10   0   6      841.81      816.41     94.56 o
  11   0   6      779.85      823.67     36.17 o
  12   0   6      199.91      170.85     29.79 o
  13   0   6        3.94       27.21     25.19 o
  14   0   6       13.81       37.09     26.10 o
  15   0   6       95.14      122.86     27.11 o
  16   0   6       43.54       57.07     27.41 o
  17   0   6       54.61       48.52     25.11 o
  18   0   6       22.16       27.82     26.51 o
   0   1   6        0.00        4.39      9.13 o
   1   1   6        6.12        7.33      6.48 o
   2   1   6      108.37      115.54      7.19 o
   3   1   6        8.79        2.71      6.40 o
   4   1   6      141.29      131.22      6.85 o
   5   1   6       35.69       28.08      6.63 o
   6   1   6     1010.88     1043.94     14.72 o
   7   1   6      706.39      655.93     10.16 o
   8   1   6       17.41       34.31      8.97 o
   9   1   6      747.12      744.48     15.68 o
  10   1   6     1666.34     1848.11     25.72 o
  11   1   6      354.38      399.65     19.90 o
  12   1   6       36.23       28.76     17.90 o
  13   1   6     1276.42     1363.94     27.06 o
  14   1   6      199.77      209.16     18.18 o
  15   1   6        4.29       28.76     19.42 o
  16   1   6        0.09       30.35     19.62 o
  17   1   6       99.59       96.62     19.04 o
  18   1   6        8.33        3.74     19.53 o
   0   2   6     1612.16     1771.98     39.46 o
   1   2   6        6.96       71.90      7.03 o
   2   2   6      316.96      291.61      7.35 o
   3   2   6      547.38      523.04      8.25 o
   4   2   6      207.25      214.26      7.91 o
   5   2   6       23.04       16.12      7.17 o
   6   2   6      187.02      174.36      7.90 o
   7   2   6      140.45      120.53      7.86 o
   8   2   6       66.80       58.66      8.70 o
   9   2   6      617.95      603.36     13.63 o
  10   2   6        6.49        1.70     14.52 o
  11   2   6       90.09       82.79     14.76 o
  12   2   6      396.08      407.38     19.13 o
  13   2   6      500.97      541.10     23.83 o
  14   2   6        0.63        2.13     20.37 o
  15   2   6       32.06       40.76     19.49 o
  16   2   6        0.20       14.90     24.16 o
  17   2   6        0.47       12.65     21.66 o
  18   2   6       99.10       90.58     22.08 o
   0   3   6        8.31       18.66     10.08 o
   1   3   6       72.35       64.98      7.06 o
   2   3   6      226.48      226.25      7.46 o
   3   3   6       47.10       47.01      6.97 o
   4   3   6      580.59      549.68      8.68 o
   5   3   6      265.98      249.24      7.65 o
   6   3   6      186.15      195.33      7.64 o
   7   3   6       12.39       15.14      7.07 o
   8   3   6      280.56      246.19      8.75 o
   9   3   6      110.03       82.75      9.84 o
  10   3   6       49.58       53.46     11.14 o
  11   3   6        0.28       11.47     13.58 o
  12   3   6        0.31       15.99     16.26 o
  13   3   6       55.48       46.88     16.46 o
  14   3   6       33.30       34.22     16.61 o
  15   3   6        0.20       14.50     20.02 o
  16   3   6        0.01       12.39     18.54 o
  17   3   6        8.71       11.96     24.58 o
  18   3   6        7.36       28.41     21.03 o
   0   4   6      192.41      207.09     11.19 o
   1   4   6       27.11       32.99      7.14 o
   2   4   6        4.65        7.03      6.98 o
   3   4   6       98.77       85.99      6.91 o
   4   4   6      107.02      104.76      6.97 o
   5   4   6       27.17       24.29      6.76 o
   6   4   6       68.44       74.94      7.30 o
   7   4   6       47.29       52.95      7.70 o
   8   4   6        0.05        8.92      9.20 o
   9   4   6       11.67       18.50     10.66 o
  10   4   6       58.93       49.21     10.29 o
  11   4   6        1.94       10.46     13.62 o
  12   4   6       15.94        8.58     14.31 o
  13   4   6       26.72       22.60     16.50 o
  14   4   6       30.09       26.96     16.78 o
  15   4   6        0.01       22.69     18.65 o
  16   4   6        5.26        8.64     22.02 o
  17   4   6        1.70        6.26     35.99 o
   0   5   6       11.77       13.18     10.16 o
   1   5   6        3.62        8.75      7.39 o
   2   5   6       22.84       27.67      7.18 o
   3   5   6      274.59      272.58      8.15 o
   4   5   6       22.88       18.61      7.00 o
   5   5   6       26.34       26.47      6.89 o
   6   5   6       15.38        6.01      7.56 o
   7   5   6      247.01      238.20      8.57 o
   8   5   6       52.47       51.60      8.57 o
   9   5   6        0.57       12.15      9.50 o
  10   5   6      264.51      235.99     11.37 o
  11   5   6       39.60       36.81     10.52 o
  12   5   6      124.44      106.01     13.08 o
  13   5   6        0.82        5.84     13.26 o
  14   5   6       18.59       23.40     16.84 o
  15   5   6       66.63       58.57     20.26 o
  16   5   6       77.49       74.27     21.51 o
  17   5   6       27.56       40.44     21.91 o
   0   6   6       51.52       52.39     10.79 o
   1   6   6        1.88       11.48      7.67 o
   2   6   6       70.99       60.58      7.95 o
   3   6   6        6.05        2.89      7.17 o
   4   6   6        0.83        7.29      7.53 o
   5   6   6        9.29       18.39      7.34 o
   6   6   6      130.03      105.90      8.04 o
   7   6   6      101.16       96.51      8.29 o
   8   6   6      111.11      104.99      9.51 o
   9   6   6       45.24       40.49      9.49 o
  10   6   6       11.08       10.01     11.04 o
  11   6   6      151.61      142.60     12.58 o
  12   6   6       81.00       60.40     12.67 o
  13   6   6       25.05       23.37     14.76 o
  14   6   6       81.48       50.93     17.22 o
  15   6   6        0.14       24.44     19.39 o
  16   6   6        0.82        2.03     20.69 o
   0   7   6        3.27       11.80     10.56 o
   1   7   6       37.42       38.87      7.75 o
   2   7   6       38.44       39.56      7.76 o
   3   7   6       24.46       22.59      8.46 o
   4   7   6        6.22        4.39      8.83 o
   5   7   6        6.62       17.30      9.36 o
   6   7   6       63.46       51.71      9.88 o
   7   7   6       14.12       -1.99     10.51 o
   8   7   6       86.24       59.96     10.49 o
   9   7   6       14.00       10.72     10.44 o
  10   7   6      195.85      186.39     12.61 o
  11   7   6      150.88      120.04     13.99 o
  12   7   6        2.15        9.66     13.61 o
  13   7   6        1.23        2.24     14.96 o
  14   7   6        7.28        5.74     17.02 o
  15   7   6        0.00       -9.41     22.36 o
  16   7   6        2.41       25.19     19.09 o
   0   8   6        2.36       41.73     13.34 o
   1   8   6      557.21      586.72     11.86 o
   2   8   6        4.99       17.89      9.15 o
   3   8   6        2.54       -2.34      9.85 o
   4   8   6      252.89      242.18     12.30 o
   5   8   6      358.65      371.73     13.03 o
   6   8   6      205.80      177.28     11.86 o
   7   8   6      152.82      124.96     12.45 o
   8   8   6      328.14      322.57     14.25 o
   9   8   6        1.22       13.59     13.14 o
  10   8   6      592.54      543.35     18.04 o
  11   8   6       53.73       65.01     13.94 o
  12   8   6       66.97       57.64     14.46 o
  13   8   6       41.44       29.35     14.48 o
  14   8   6       64.74       39.90     15.65 o
  15   8   6        7.41       24.35     16.77 o
   0   9   6      155.88      273.02     21.06 o
   1   9   6     1528.02     1729.40     23.98 o
   2   9   6      157.60      202.09     11.74 o
   3   9   6     1272.76     1370.59     20.97 o
   4   9   6      830.41      917.19     19.45 o
   5   9   6       85.49       60.97     12.43 o
   6   9   6       87.01       75.19     13.46 o
   7   9   6       19.38        7.57     13.59 o
   8   9   6      364.97      359.51     16.64 o
   9   9   6       31.62       34.70     13.54 o
  10   9   6      316.47      260.02     15.27 o
  11   9   6        1.05        3.06     15.22 o
  12   9   6       22.10       21.89     19.03 o
  13   9   6       28.27       22.34     17.18 o
  14   9   6        0.23       13.29     15.84 o
   0  10   6      162.65      181.18     18.47 o
   1  10   6       11.84       27.27     10.75 o
   2  10   6      456.09      453.93     13.14 o
   3  10   6      135.08      137.50     11.59 o
   4  10   6       23.60       11.37     15.27 o
   5  10   6       28.01       18.21     15.32 o
   6  10   6      675.18      724.66     20.86 o
   7  10   6      162.03      165.45     17.69 o
   8  10   6       13.56       16.28     14.76 o
   9  10   6        4.36       12.12     15.00 o
  10  10   6       31.78       32.84     15.64 o
  11  10   6        0.34        4.96     19.20 o
  12  10   6        4.95        4.59     14.96 o
  13  10   6       10.17       24.98     21.08 o
  14  10   6       11.44        3.09     16.34 o
   0  11   6      720.03      862.49     27.29 o
   1  11   6      181.99      230.39     15.69 o
   2  11   6       34.39       60.33     15.23 o
   3  11   6      499.00      544.32     18.27 o
   4  11   6      137.96      136.74     17.05 o
   5  11   6        7.10        8.91     21.51 o
   6  11   6        0.18        7.48     15.85 o
   7  11   6        2.07       13.78     21.21 o
   8  11   6       55.93       92.06     17.40 o
   9  11   6       47.66       42.70     15.80 o
  10  11   6      172.39      193.01     17.57 o
  11  11   6       15.37       14.94     16.34 o
  12  11   6       14.59       20.17     17.20 o
   0  12   6       71.32       80.10     26.86 o
   1  12   6       29.10       34.34     18.61 o
   2  12   6       12.19       -2.21     19.13 o
   3  12   6      119.09      119.23     18.13 o
   4  12   6       44.89       53.29     19.73 o
   5  12   6       17.10       23.83     18.28 o
   6  12   6      188.26      183.45     18.44 o
   7  12   6       44.25       47.62     17.16 o
   8  12   6      154.57      128.68     18.37 o
   9  12   6       66.65       60.27     18.48 o
  10  12   6      272.47      325.21     19.42 o
  11  12   6      144.46      184.01     21.83 o
   0  13   6      159.79      170.59     30.17 o
   1  13   6        0.44        4.86     19.63 o
   2  13   6        8.44        8.74     17.37 o
   3  13   6        5.73       15.19     17.70 o
   4  13   6        0.01        7.92     21.91 o
   5  13   6       53.04       67.48     20.10 o
   6  13   6       33.36       17.67     20.31 o
   7  13   6        4.55       23.44     24.51 o
   8  13   6      115.63      109.49     19.45 o
   9  13   6      122.97      159.34     20.77 o
   0  14   6        3.89        2.86     28.52 o
   1  14   6       21.12       29.15     21.49 o
   2  14   6       12.76       22.50     24.69 o
   3  14   6        1.74       14.38     20.51 o
   4  14   6       13.23       27.15     20.90 o
   5  14   6      138.56      209.76     23.02 o
   6  14   6        8.16       16.15     20.88 o
   7  14   6        3.11       -6.61     25.29 o
   0  15   6       67.94       54.84     32.41 o
   1  15   6       50.08       56.26     22.70 o
   2  15   6        0.52       33.63     25.69 o
   3  15   6        0.21       16.08     30.60 o
   4  15   6       99.53       94.73     22.83 o
   1   1   7      260.89      257.78      8.54 o
   2   1   7        2.71       13.22      7.96 o
   3   1   7      241.09      214.65      8.60 o
   4   1   7      295.70      262.58     10.20 o
   5   1   7     1857.04     1948.17     15.89 o
   6   1   7      873.09      816.30     12.86 o
   7   1   7      601.57      572.22     14.48 o
   8   1   7      137.41      135.04     13.16 o
   9   1   7      567.36      535.12     16.80 o
  10   1   7      183.20      155.62     17.27 o
  11   1   7        0.02       29.62     20.18 o
  12   1   7       76.22       59.67     18.40 o
  13   1   7      127.84      120.42     19.62 o
  14   1   7       49.16       17.24     17.40 o
  15   1   7       26.92       34.61     22.62 o
  16   1   7       32.28       46.44     22.54 o
  17   1   7       21.74       36.21     20.90 o
   1   2   7       38.37       39.32      8.15 o
   2   2   7       69.23       65.38      8.55 o
   3   2   7      172.54      167.22      9.17 o
   4   2   7       50.72       41.75      9.21 o
   5   2   7      233.72      216.68     10.27 o
   6   2   7      103.64       92.55     11.01 o
   7   2   7      904.47      883.18     15.60 o
   8   2   7       99.73       93.57     13.16 o
   9   2   7      213.62      213.82     13.68 o
  10   2   7       13.21       21.69     15.20 o
  11   2   7      236.27      207.50     15.91 o
  12   2   7      170.22      142.46     16.04 o
  13   2   7       68.91       46.84     17.76 o
  14   2   7        2.32       31.85     18.28 o
  15   2   7       22.05       22.36     18.73 o
  16   2   7       33.86       48.82     23.33 o
  17   2   7        6.06       45.98     26.94 o
   1   3   7      364.79      373.20     10.68 o
   2   3   7      124.30      127.83      8.90 o
   3   3   7      202.99      189.29      8.73 o
   4   3   7       97.22      104.06      9.34 o
   5   3   7      222.82      213.73     10.24 o
   6   3   7      641.65      606.36     12.10 o
   7   3   7      560.09      588.02     11.74 o
   8   3   7       77.50       78.06     10.62 o
   9   3   7      100.71       81.12     12.63 o
  10   3   7      191.63      151.76     14.65 o
  11   3   7       46.63       49.73     14.64 o
  12   3   7       65.42       66.69     15.23 o
  13   3   7       15.79       18.82     16.94 o
  14   3   7        8.70       27.26     17.17 o
  15   3   7       12.17       18.82     21.81 o
  16   3   7        1.70       27.21     23.27 o
   1   4   7      370.11      395.53     10.34 o
   2   4   7      100.82      101.86      9.11 o
   3   4   7        8.21        1.29      9.16 o
   4   4   7      274.65      277.14      9.48 o
   5   4   7        4.71        0.46      9.60 o
   6   4   7      564.70      577.24     11.87 o
   7   4   7      591.20      543.50     12.05 o
   8   4   7       29.33       13.56     10.37 o
   9   4   7      328.95      281.05     12.50 o
  10   4   7       15.72       12.40     14.73 o
  11   4   7      105.53       88.68     14.76 o
  12   4   7        3.93       18.32     17.69 o
  13   4   7       79.49       73.88     17.05 o
  14   4   7       73.88       67.17     19.89 o
  15   4   7        5.65       19.36     19.42 o
  16   4   7        1.36       21.43     21.04 o
   1   5   7       50.17       46.97      8.70 o
   2   5   7      228.44      229.70      9.65 o
   3   5   7       57.90       73.76      9.49 o
   4   5   7      275.76      227.99     10.29 o
   5   5   7      162.20      174.72      9.67 o
   6   5   7       58.53       39.49      9.16 o
   7   5   7       28.39       27.84     10.24 o
   8   5   7      328.24      299.58     12.24 o
   9   5   7      146.56      118.76     10.80 o
  10   5   7      155.23      148.61     13.29 o
  11   5   7        0.75        1.93     13.58 o
  12   5   7      151.35      137.17     15.98 o
  13   5   7        0.15        7.30     16.59 o
  14   5   7       32.34       43.52     17.38 o
  15   5   7       35.92       17.59     22.80 o
  16   5   7       25.75       35.34     22.55 o
   1   6   7      123.03      113.13      9.73 o
   2   6   7       57.68       58.90      9.97 o
   3   6   7        1.27        2.94     10.94 o
   4   6   7      399.96      422.29     11.89 o
   5   6   7       52.52       56.09      9.16 o
   6   6   7      125.60       90.83      9.53 o
   7   6   7      346.59      309.45     11.90 o
   8   6   7      115.79       79.82     12.54 o
   9   6   7        0.10       20.74     15.54 o
  10   6   7       47.42       58.00     13.56 o
  11   6   7        9.13       23.75     15.38 o
  12   6   7       31.00       15.39     13.44 o
  13   6   7        2.67       25.74     18.91 o
  14   6   7        5.40       29.85     19.16 o
  15   6   7       63.41       47.44     21.18 o
   1   7   7        8.44       22.33     10.89 o
   2   7   7      406.68      397.12     13.93 o
   3   7   7        0.04        4.59     13.67 o
   4   7   7      419.39      458.87     16.27 o
   5   7   7      298.12      264.92     11.72 o
   6   7   7       46.24       51.21     12.15 o
   7   7   7      141.78      107.45     12.08 o
   8   7   7      511.71      522.97     15.66 o
   9   7   7       63.69       47.44     13.10 o
  10   7   7       51.00       39.22     14.71 o
  11   7   7      111.84      102.60     17.49 o
  12   7   7       91.61       87.22     16.44 o
  13   7   7       36.45       63.92     15.74 o
  14   7   7       27.09       19.17     16.63 o
  15   7   7       14.32       13.13     21.22 o
   1   8   7      152.41      142.90     11.54 o
   2   8   7      162.25      152.83     12.76 o
   3   8   7      215.96      186.97     14.19 o
   4   8   7        0.06       14.56     13.15 o
   5   8   7      316.54      325.39     15.63 o
   6   8   7      530.10      509.20     17.44 o
   7   8   7      454.51      401.87     22.25 o
   8   8   7       53.11       31.00     12.96 o
   9   8   7       87.03       79.48     14.99 o
  10   8   7       42.19       52.35     15.03 o
  11   8   7        1.16       21.12     20.76 o
  12   8   7       53.91       62.32     18.80 o
  13   8   7        3.33       21.77     20.97 o
  14   8   7        0.01       11.15     19.24 o
   1   9   7      116.35      137.31     13.27 o
   2   9   7        0.29       11.74     14.00 o
   3   9   7       82.61       62.79     13.99 o
   4   9   7      116.91       99.70     14.79 o
   5   9   7      374.86      371.75     16.71 o
   6   9   7       57.66       50.30     14.52 o
   7   9   7       37.51       32.57     16.17 o
   8   9   7      235.24      226.44     17.70 o
   9   9   7       61.01       38.85     15.38 o
  10   9   7       97.19      114.35     16.51 o
  11   9   7        4.46       10.86     19.65 o
  12   9   7        0.59        4.34     29.90 o
  13   9   7        0.21       15.72     24.36 o
   1  10   7       34.65       40.65     14.49 o
   2  10   7      120.54       97.89     13.91 o
   3  10   7       29.03       27.91     15.84 o
   4  10   7       60.88       69.16     16.40 o
   5  10   7      256.28      247.82     18.10 o
   6  10   7      122.67      116.19     17.58 o
   7  10   7        0.33        8.71     22.59 o
   8  10   7       12.66       21.55     19.31 o
   9  10   7       46.01       60.37     18.23 o
  10  10   7       74.80       90.64     18.47 o
  11  10   7        2.07       10.37     18.28 o
  12  10   7       52.55       55.25     17.28 o
   1  11   7       60.50      100.93     24.48 o
   2  11   7      305.63      348.35     22.69 o
   3  11   7      308.06      353.63     25.59 o
   4  11   7       26.41       30.10     16.80 o
   5  11   7        4.14       14.26     19.22 o
   6  11   7       52.72       42.04     17.08 o
   7  11   7      641.72      719.09     25.94 o
   8  11   7      129.50      124.24     19.00 o
   9  11   7       27.77       52.11     21.20 o
  10  11   7      198.88      192.31     20.64 o
  11  11   7       34.04       40.80     19.70 o
   1  12   7       74.67       70.88     20.88 o
   2  12   7        6.20       29.10     23.16 o
   3  12   7       33.85       35.29     23.72 o
   4  12   7      157.99      181.77     22.05 o
   5  12   7       26.41       38.95     20.77 o
   6  12   7      107.19      115.86     19.06 o
   7  12   7       57.45       68.16     19.50 o
   8  12   7        4.06       22.20     19.42 o
   9  12   7       63.78      100.74     20.02 o
   1  13   7       58.28       61.85     21.80 o
   2  13   7        0.47       28.96     21.75 o
   3  13   7       45.98       54.94     25.28 o
   4  13   7        9.95       33.81     24.08 o
   5  13   7        0.21        8.85     20.92 o
   6  13   7        0.74        7.36     21.12 o
   7  13   7       35.28       43.93     22.49 o
   1  14   7       15.68       38.14     23.49 o
   2  14   7       17.76       20.40     26.76 o
   3  14   7       16.57       39.21     32.79 o
   4  14   7        0.00       28.48     22.82 o
   0   0   8      875.63     1137.47     49.23 o
   1   0   8     2029.10     2514.46     27.51 o
   2   0   8      864.26      978.03     40.38 o
   3   0   8      100.91      116.54     20.50 o
   4   0   8       51.96       32.89     19.22 o
   5   0   8     1378.55     1422.82     29.42 o
   6   0   8       14.27       11.65     19.17 o
   7   0   8        0.60       -2.03     24.62 o
   8   0   8       96.20      110.65     21.43 o
   9   0   8       39.45       57.14     21.32 o
  10   0   8      583.96      466.99     33.32 o
  11   0   8       22.97       30.87     38.75 o
  12   0   8        1.84        8.27     28.14 o
  13   0   8        2.29        6.35     33.45 o
  14   0   8       34.49       14.98     27.22 o
  15   0   8      181.74      250.35     41.71 o
   0   1   8       79.59      108.54     16.67 o
   1   1   8      453.54      511.83     13.74 o
   2   1   8        0.70       19.38     12.03 o
   3   1   8     1144.58     1291.86     21.25 o
   4   1   8      224.49      196.43     13.26 o
   5   1   8       10.11       15.97     12.04 o
   6   1   8       12.36       24.72     14.89 o
   7   1   8       23.80       33.61     14.12 o
   8   1   8      528.94      534.35     23.97 o
   9   1   8        2.93        7.97     14.96 o
  10   1   8       79.94       74.61     19.38 o
  11   1   8        9.73        7.34     18.48 o
  12   1   8       27.38       39.70     18.55 o
  13   1   8       23.90       10.77     17.69 o
  14   1   8       19.75       29.91     20.56 o
  15   1   8       20.31       49.79     19.28 o
   0   2   8      103.41      144.38     18.27 o
   1   2   8      516.86      555.44     14.74 o
   2   2   8     1672.67     1916.92     19.57 o
   3   2   8      967.04     1045.95     24.44 o
   4   2   8      301.73      289.16     13.93 o
   5   2   8      114.98      135.56     12.89 o
   6   2   8      393.91      355.92     14.59 o
   7   2   8       80.86       60.91     12.98 o
   8   2   8       44.12       30.06     12.97 o
   9   2   8      100.49       81.07     13.95 o
  10   2   8      147.85      169.71     17.08 o
  11   2   8      102.64      123.53     17.72 o
  12   2   8        6.76       16.79     19.15 o
  13   2   8       10.66       15.17     17.74 o
  14   2   8        3.36       11.17     18.45 o
  15   2   8       78.97       75.85     22.75 o
   0   3   8      402.06      410.25     18.75 o
   1   3   8        1.97       14.92     11.30 o
   2   3   8       41.69       46.43     11.83 o
   3   3   8      492.93      495.29     14.92 o
   4   3   8       74.95       57.90     12.39 o
   5   3   8      290.24      264.10     15.08 o
   6   3   8       24.72       20.56     11.60 o
   7   3   8       49.95       24.73     11.87 o
   8   3   8       19.70       13.74     12.08 o
   9   3   8       16.35        4.54     13.28 o
  10   3   8        0.02       10.51     17.26 o
  11   3   8      108.37       97.81     16.57 o
  12   3   8       58.85       38.12     15.56 o
  13   3   8        2.08       28.41     24.99 o
  14   3   8      158.74      157.98     19.84 o
  15   3   8        2.88        4.83     28.18 o
   0   4   8       11.57       14.09     15.68 o
   1   4   8       13.76       20.77     11.24 o
   2   4   8      545.90      538.85     14.69 o
   3   4   8        0.45        3.06     12.45 o
   4   4   8      232.15      232.67     13.63 o
   5   4   8        6.75       31.50     23.53 o
   6   4   8      133.99      109.43     13.10 o
   7   4   8        2.52        6.44     12.54 o
   8   4   8        6.95       21.07     14.18 o
   9   4   8       12.15        6.49     13.49 o
  10   4   8        1.19       -0.78     18.90 o
  11   4   8       11.76       22.63     17.31 o
  12   4   8       44.14       24.46     18.25 o
  13   4   8       43.71       58.39     18.01 o
  14   4   8       62.35       87.48     19.06 o
   0   5   8       88.63       56.85     16.25 o
   1   5   8        2.17        2.62     12.02 o
   2   5   8       92.53       99.14     12.02 o
   3   5   8      494.45      485.49     14.36 o
   4   5   8        8.19       21.45     14.25 o
   5   5   8      475.53      419.95     14.78 o
   6   5   8       25.60       23.83     16.30 o
   7   5   8       32.03       25.46     11.87 o
   8   5   8        3.23       18.43     17.04 o
   9   5   8        0.86       17.36     15.82 o
  10   5   8       50.93       41.57     17.28 o
  11   5   8        6.02       10.10     16.26 o
  12   5   8        1.39        0.07     18.24 o
  13   5   8       83.95       92.66     18.28 o
  14   5   8       22.27       45.31     18.72 o
   0   6   8       11.04       15.79     15.96 o
   1   6   8       52.41       45.05     10.58 o
   2   6   8        1.86       12.36     12.03 o
   3   6   8        3.84       18.73     13.31 o
   4   6   8       23.22       14.13     13.34 o
   5   6   8       31.22       18.79     13.49 o
   6   6   8      101.84      122.56     14.86 o
   7   6   8      104.41       78.85     14.49 o
   8   6   8      337.90      317.03     16.85 o
   9   6   8        0.09        9.26     16.33 o
  10   6   8        6.48       20.48     17.19 o
  11   6   8        0.03        5.56     17.87 o
  12   6   8       58.53       51.35     18.94 o
  13   6   8       27.79       22.63     20.01 o
   0   7   8      288.69      336.01     22.05 o
   1   7   8       58.78       65.87     12.85 o
   2   7   8        0.01       21.33     12.49 o
   3   7   8      412.62      373.69     14.94 o
   4   7   8      218.26      163.24     13.78 o
   5   7   8      109.49       95.84     17.01 o
   6   7   8       36.00       16.81     16.30 o
   7   7   8      240.48      193.55     17.96 o
   8   7   8       99.45       79.31     17.11 o
   9   7   8      104.43       85.94     15.46 o
  10   7   8       19.83       15.07     16.79 o
  11   7   8       41.01       45.10     18.03 o
  12   7   8        6.03        9.14     22.96 o
  13   7   8       39.55       58.56     23.78 o
   0   8   8      518.47      610.73     22.42 o
   1   8   8      170.97      206.93     17.00 o
   2   8   8       23.55       27.44     12.92 o
   3   8   8        0.09       -2.22     17.04 o
   4   8   8       26.44       39.14     14.56 o
   5   8   8      234.26      208.73     17.72 o
   6   8   8       59.38       65.53     16.52 o
   7   8   8      153.49      114.00     17.43 o
   8   8   8      364.62      355.89     20.17 o
   9   8   8       11.08       12.34     20.10 o
  10   8   8        3.71        4.91     19.34 o
  11   8   8      308.08      264.13     21.19 o
  12   8   8      135.52      104.73     20.33 o
   0   9   8      533.10      500.65     21.67 o
   1   9   8      102.92      112.83     15.21 o
   2   9   8       83.66       82.49     15.26 o
   3   9   8       40.95       29.48     14.78 o
   4   9   8        3.01        5.81     18.15 o
   5   9   8      204.24      179.57     17.46 o
   6   9   8      187.15      217.27     17.03 o
   7   9   8      272.14      368.03     23.79 o
   8   9   8        6.77       -1.93     23.39 o
   9   9   8      384.49      428.02     24.98 o
  10   9   8      118.10      157.79     22.51 o
  11   9   8        8.11       12.37     29.47 o
   0  10   8      345.50      302.91     25.22 o
   1  10   8       29.36       42.91     17.44 o
   2  10   8       33.24       30.71     14.95 o
   3  10   8        1.13       37.67     19.15 o
   4  10   8      142.87      160.74     18.38 o
   5  10   8      231.27      234.20     21.34 o
   6  10   8        0.21       21.17     20.54 o
   7  10   8       14.98       25.93     18.31 o
   8  10   8        0.29       22.28     25.64 o
   9  10   8      197.45      243.26     27.53 o
  10  10   8       23.91       23.87     22.19 o
   0  11   8       72.37       91.64     23.54 o
   1  11   8        0.06       19.62     15.74 o
   2  11   8      118.96      156.24     20.80 o
   3  11   8       23.26        3.14     30.42 o
   4  11   8       38.84       50.68     20.66 o
   5  11   8       10.06       32.19     20.70 o
   6  11   8      141.83      136.57     19.42 o
   7  11   8        0.07       18.02     21.43 o
   8  11   8       13.24       24.76     26.40 o
   0  12   8       87.75      122.41     33.30 o
   1  12   8        0.97       27.19     21.83 o
   2  12   8      143.55      126.43     27.64 o
   3  12   8       43.02       51.63     25.93 o
   4  12   8        0.23       16.34     25.19 o
   5  12   8       30.93       29.94     25.84 o
   6  12   8        1.46       23.68     24.49 o
   0  13   8       25.42       31.08     34.06 o
   1  13   8       13.01       23.72     22.26 o
   2  13   8       10.78       19.92     33.90 o
   1   1   9      758.74      885.85     18.81 o
   2   1   9      847.68      935.74     21.38 o
   3   1   9       94.51      106.47     16.52 o
   4   1   9      253.50      271.58     18.00 o
   5   1   9      187.85      184.34     15.07 o
   6   1   9       36.11       26.78     14.18 o
   7   1   9       39.02       21.15     15.76 o
   8   1   9       39.53       35.19     14.69 o
   9   1   9        9.64       22.51     19.05 o
  10   1   9        5.15        7.70     23.66 o
  11   1   9        1.56       18.22     19.78 o
  12   1   9        0.85       19.42     21.89 o
  13   1   9        7.80        9.42     20.71 o
   1   2   9      133.75      153.53     14.99 o
   2   2   9      718.37      875.86     19.22 o
   3   2   9       66.59       75.55     14.92 o
   4   2   9      267.24      254.92     15.62 o
   5   2   9        0.14        0.71     17.46 o
   6   2   9      230.18      186.78     17.11 o
   7   2   9       41.67       49.54     15.88 o
   8   2   9        1.65       18.21     20.73 o
   9   2   9       11.68       20.31     17.54 o
  10   2   9       13.75        9.75     16.46 o
  11   2   9       77.06       67.69     19.13 o
  12   2   9       10.68       33.63     22.41 o
  13   2   9        0.09       19.03     21.18 o
   1   3   9      743.40      819.25     19.11 o
   2   3   9      242.13      247.28     15.76 o
   3   3   9      125.02      124.82     14.90 o
   4   3   9        3.94       12.14     15.50 o
   5   3   9        1.75        8.56     15.22 o
   6   3   9       51.25       43.48     13.76 o
   7   3   9        2.63       10.70     20.10 o
   8   3   9        5.38       17.79     20.12 o
   9   3   9        3.48        0.51     23.33 o
  10   3   9       73.58       78.47     16.43 o
  11   3   9       26.02       29.82     19.20 o
  12   3   9        1.41       20.57     19.52 o
  13   3   9       92.77      123.61     21.21 o
   1   4   9       56.97       67.89     14.89 o
   2   4   9      771.39      823.66     19.42 o
   3   4   9      213.44      196.56     16.32 o
   4   4   9       55.42       54.15     14.59 o
   5   4   9      101.39       96.37     14.96 o
   6   4   9        2.11       23.93     18.31 o
   7   4   9       19.18       24.86     15.67 o
   8   4   9      125.15      104.20     14.74 o
   9   4   9       62.53       59.98     15.76 o
  10   4   9        0.00       30.40     18.13 o
  11   4   9       14.14       19.44     20.81 o
  12   4   9       39.52       88.80     24.78 o
   1   5   9       24.09       24.78     14.09 o
   2   5   9       65.59       76.23     14.83 o
   3   5   9       44.09       37.36     14.48 o
   4   5   9       17.81       19.65     14.47 o
   5   5   9      264.42      242.98     16.78 o
   6   5   9        0.61        7.17     16.02 o
   7   5   9        0.42        5.97     14.85 o
   8   5   9        4.57       24.21     19.01 o
   9   5   9       17.08       23.69     20.34 o
  10   5   9       10.88       15.39     20.46 o
  11   5   9       48.74       69.58     19.83 o
  12   5   9       25.66       43.77     20.19 o
   1   6   9        0.17        8.75     14.22 o
   2   6   9      166.76      143.98     15.55 o
   3   6   9       79.12       74.99     14.70 o
   4   6   9       86.95       72.89     14.93 o
   5   6   9        0.08       14.97     14.98 o
   6   6   9      151.11      124.95     16.24 o
   7   6   9        0.08       31.33     26.12 o
   8   6   9       19.51       20.77     19.35 o
   9   6   9        4.56       23.66     23.61 o
  10   6   9       20.12       16.40     19.05 o
  11   6   9       34.17       25.56     26.36 o
   1   7   9       24.67       32.74     14.42 o
   2   7   9       37.81       57.67     19.04 o
   3   7   9        0.29       14.26     18.78 o
   4   7   9      185.21      176.76     16.62 o
   5   7   9       36.80       40.52     16.95 o
   6   7   9        2.61       18.57     20.04 o
   7   7   9       10.04       24.31     19.80 o
   8   7   9       41.29       47.39     20.41 o
   9   7   9       13.82       29.35     24.23 o
  10   7   9       23.07       18.73     21.96 o
   1   8   9       87.58       56.79     15.35 o
   2   8   9       59.39       55.86     15.74 o
   3   8   9       79.20       65.37     17.74 o
   4   8   9      221.23      201.71     19.25 o
   5   8   9       42.12       26.26     18.00 o
   6   8   9        1.51       -2.17     23.52 o
   7   8   9       94.83       96.59     21.27 o
   8   8   9       47.85       43.99     22.04 o
   9   8   9        8.27       10.64     19.02 o
   1   9   9        0.01        5.94     16.96 o
   2   9   9        1.41       21.04     23.60 o
   3   9   9      113.44       97.11     18.61 o
   4   9   9        0.36        0.21     20.03 o
   5   9   9        8.46       18.95     19.50 o
   6   9   9       38.86       89.94     21.06 o
   7   9   9      127.54      138.09     27.69 o
   8   9   9        0.38       -0.20     26.26 o
   1  10   9        2.87       -1.16     27.92 o
   2  10   9        6.78       39.13     20.70 o
   3  10   9       38.90       37.64     18.58 o
   4  10   9       39.44       39.61     21.71 o
   5  10   9       37.83       25.73     25.35 o
   6  10   9       14.75       -1.21     26.70 o
   1  11   9        8.47       43.32     21.21 o
   2  11   9       36.60       26.20     21.76 o
   3  11   9        9.70       12.10     31.49 o
   0   0  10      400.81      398.59     46.71 o
   1   0  10       37.94       61.85     46.09 o
   2   0  10       76.36      122.43     27.62 o
   3   0  10      161.51      152.58     29.00 o
   4   0  10        0.20        8.40     26.11 o
   5   0  10      128.35      106.42     29.13 o
   6   0  10       40.45       19.54     22.33 o
   7   0  10        0.01        5.49     27.59 o
   8   0  10      110.35       89.98     23.21 o
   9   0  10       94.93       69.83     23.77 o
  10   0  10       12.73        4.49     31.20 o
  11   0  10       10.09        8.70     30.94 o
   0   1  10      504.02      569.38     38.96 o
   1   1  10      160.86      170.96     21.05 o
   2   1  10      103.67      143.95     20.96 o
   3   1  10        0.17        8.67     18.95 o
   4   1  10      233.37      256.02     18.93 o
   5   1  10      128.60      112.02     17.92 o
   6   1  10       34.65       34.73     17.66 o
   7   1  10        1.89       20.32     19.38 o
   8   1  10       83.62       81.84     18.13 o
   9   1  10        0.28       12.30     17.91 o
  10   1  10       75.25       78.24     19.75 o
  11   1  10       23.65       51.84     28.04 o
   0   2  10      599.24      740.32     28.09 o
   1   2  10      183.72      266.51     19.23 o
   2   2  10      112.54      146.28     18.35 o
   3   2  10        0.77       17.04     18.73 o
   4   2  10      397.93      412.83     20.39 o
   5   2  10       79.39       65.26     17.94 o
   6   2  10       88.11       50.24     18.02 o
   7   2  10      229.22      248.32     20.24 o
   8   2  10       85.10       87.23     17.37 o
   9   2  10       37.60       50.21     17.15 o
  10   2  10       24.54       30.39     19.74 o
   0   3  10       36.02       30.04     20.34 o
   1   3  10       34.19       35.67     14.95 o
   2   3  10        3.59        0.31     16.50 o
   3   3  10        4.51       18.31     16.91 o
   4   3  10       29.83       39.94     17.15 o
   5   3  10       18.99       15.48     18.65 o
   6   3  10        8.41        0.19     19.47 o
   7   3  10       40.54       20.96     19.26 o
   8   3  10       63.64       70.15     18.40 o
   9   3  10        4.09       26.45     24.24 o
  10   3  10        6.64       24.88     22.55 o
   0   4  10        2.20       13.41     24.83 o
   1   4  10      132.34      137.03     16.02 o
   2   4  10        7.34       18.89     16.30 o
   3   4  10        9.60       29.22     17.12 o
   4   4  10        7.07        2.70     16.53 o
   5   4  10       18.54       25.08     15.52 o
   6   4  10       19.39       21.06     16.79 o
   7   4  10       40.79       22.06     17.96 o
   8   4  10       37.90       48.89     18.02 o
   9   4  10       42.48       88.94     21.98 o
  10   4  10        4.28       18.78     31.62 o
   0   5  10       35.01       39.07     21.81 o
   1   5  10      106.37       96.20     15.77 o
   2   5  10       15.97       25.00     15.68 o
   3   5  10      133.51       98.13     16.46 o
   4   5  10        4.00       26.04     17.13 o
   5   5  10       53.80       34.52     16.19 o
   6   5  10       33.40       29.38     16.32 o
   7   5  10        7.05       -2.30     21.85 o
   8   5  10        3.08        8.51     19.70 o
   9   5  10       24.91       56.38     26.80 o
   0   6  10       10.34       -6.56     22.39 o
   1   6  10       15.38       31.12     17.27 o
   2   6  10       45.29       37.69     16.09 o
   3   6  10        0.39        0.17     21.50 o
   4   6  10       14.27       26.28     16.23 o
   5   6  10       42.39       25.04     16.45 o
   6   6  10       18.44       44.93     22.76 o
   7   6  10       20.23       12.20     18.96 o
   8   6  10        0.27       19.35     22.14 o
   0   7  10        3.91        2.55     23.01 o
   1   7  10       33.85       24.94     16.03 o
   2   7  10        4.30       14.67     19.12 o
   3   7  10        1.32       14.01     17.75 o
   4   7  10       36.61        9.33     17.86 o
   5   7  10        0.10       14.48     20.93 o
   6   7  10        8.63        7.97     19.22 o
   7   7  10       54.39       46.82     22.63 o
   0   8  10       10.36       25.96     23.35 o
   1   8  10       45.45       62.14     18.59 o
   2   8  10        0.77        7.01     18.88 o
   3   8  10       98.33      117.89     19.64 o
   4   8  10       38.47       25.55     21.17 o
   5   8  10       19.55       22.97     19.54 o
   0   9  10       76.95       77.72     31.16 o
   1   9  10        3.55       13.58     18.98 o
   2   9  10        0.33       27.60     22.18 o
   1   1  11      161.93      153.74     22.31 o
   2   1  11       90.02       86.10     21.80 o
   3   1  11        1.19        1.74     20.26 o
   4   1  11       95.58      115.14     22.00 o
   5   1  11       22.86       26.83     21.62 o
   6   1  11       68.60       56.59     22.29 o
   7   1  11       10.13       17.73     22.13 o
   1   2  11       34.83       35.97     21.54 o
   2   2  11       13.75       37.24     20.19 o
   3   2  11        0.54        7.33     24.44 o
   4   2  11        0.93       12.57     24.48 o
   5   2  11      214.90      230.79     20.79 o
   6   2  11        0.96        3.58     19.18 o
   1   3  11        4.95       -5.11     20.21 o
   2   3  11        0.00        2.81     20.41 o
   3   3  11       70.33       82.04     19.08 o
   4   3  11       75.59       66.18     19.39 o
   5   3  11      205.37      215.91     21.39 o
   6   3  11      121.96      127.67     20.97 o
   1   4  11       82.69       73.10     17.34 o
   2   4  11       34.13       45.48     20.62 o
   3   4  11       24.10       17.59     18.15 o
   4   4  11        0.26       11.83     24.60 o
   5   4  11       57.31       52.94     19.94 o
   1   5  11       27.54       47.84     18.53 o
   2   5  11       42.48       44.07     17.11 o
   3   5  11        1.33       20.46     16.64 o
   4   5  11       12.43       22.86     25.12 o
   1   6  11       21.08       41.68     18.92 o
 
